# Supplementary material for: 5,5′-Dimeth­oxy-2,2′-[(pentane-1,5-diyl­dioxy)bis­(nitrilo­methyl­idyne)]diphenol
Source: Acta Crystallogr Sect E Struct Rep Online. 2009 Apr 30;65(Pt 5):o1160. doi: 10.1107/S1600536809014986 (PMC2977826; doi:10.1107/S1600536809014986)
Supplement: Supplementary file 2 [file e-65-o1160-Isup2.hkl]

# 
# h,k,l, Fc-squared, Fo-squared, sigma(Fo-squared) and status flag 
# 
data_I
_shelx_title ' 090302f in P-1' 
_shelx_refln_list_code          4 
_shelx_F_calc_maximum      216.89 
_exptl_crystal_F_000       428.00 
_reflns_d_resolution_high  0.8404 
 
loop_ 
 _symmetry_equiv_pos_as_xyz 
 'x, y, z' 
 '-x, -y, -z' 
 
_cell_length_a     7.3324 
_cell_length_b     7.6214 
_cell_length_c    20.3720 
_cell_angle_alpha  81.525 
_cell_angle_beta   89.928 
_cell_angle_gamma  67.870 
 
_shelx_F_squared_multiplier     1.000 
 
loop_ 
 _refln_index_h 
 _refln_index_k 
 _refln_index_l 
 _refln_F_squared_calc 
 _refln_F_squared_meas 
 _refln_F_squared_sigma 
 _refln_observed_status 
   1   0   0       27.34       26.35      1.54 o 
   2   0   0      409.28      344.43     22.01 o 
   3   0   0      163.68      159.78      6.34 o 
   4   0   0      866.26      918.89     11.23 o 
   5   0   0      343.99      348.90     12.77 o 
   6   0   0        6.89        4.96      2.93 o 
   7   0   0        0.90        1.35      5.08 o 
   8   0   0        0.14        8.13      5.42 o 
  -7   1   0        8.09        5.42      5.08 o 
  -6   1   0       17.18       23.03      6.43 o 
  -5   1   0        2.26        5.08      4.06 o 
  -4   1   0       18.51       13.54      4.74 o 
  -3   1   0       85.77       83.49      5.04 o 
  -2   1   0      168.06      153.59     20.32 o 
  -1   1   0       12.40        8.13      2.37 o 
   0   1   0       72.75       64.20      1.92 o 
   1   1   0     3113.23     3300.02     45.38 o 
   2   1   0     1066.11     1099.54     22.35 o 
   3   1   0       16.42       18.31      2.39 o 
   4   1   0      472.68      515.00     21.67 o 
   5   1   0      255.13      243.97     13.88 o 
   6   1   0       29.08       22.28      4.23 o 
   7   1   0       48.01       51.56      6.75 o 
   8   1   0        0.81        2.71      6.77 o 
  -7   2   0       12.48       10.16      6.43 o 
  -6   2   0        0.11       -0.68      4.06 o 
  -5   2   0        7.57       12.87      5.08 o 
  -4   2   0        4.85       -0.34      3.39 o 
  -3   2   0      476.61      482.19     16.59 o 
  -2   2   0      143.34      138.49      8.13 o 
  -1   2   0        2.90       -1.02      2.37 o 
   0   2   0       96.88       78.90      4.40 o 
   1   2   0     8472.29     7722.86     57.90 o 
   2   2   0      354.45      379.48      6.92 o 
   3   2   0       11.67        7.84      2.03 o 
   4   2   0       31.26       29.64      3.59 o 
   5   2   0      137.49      131.19      7.30 o 
   6   2   0      549.74      595.20     17.11 o 
   7   2   0        0.33        1.54      3.63 o 
   8   2   0       10.93       11.98      4.40 o 
  -6   3   0        1.74        1.35      4.74 o 
  -5   3   0       11.92       13.54      4.40 o 
  -4   3   0       14.40       20.32      5.76 o 
  -3   3   0      294.89      284.10     13.88 o 
  -2   3   0        4.68        7.11      3.72 o 
  -1   3   0       74.70       76.53      6.10 o 
   0   3   0      328.11      315.59      9.82 o 
   1   3   0        4.23       10.16      3.05 o 
   2   3   0       70.72       60.95      4.74 o 
   3   3   0        0.72        1.35      1.44 o 
   4   3   0        7.23        6.26      2.15 o 
   5   3   0      172.79      160.36     12.19 o 
   6   3   0      250.09      261.00     11.25 o 
   7   3   0        0.20       -3.05      2.84 o 
   8   3   0        0.01        1.60      3.53 o 
  -5   4   0        0.73       -2.03      3.39 o 
  -4   4   0       14.33       10.50      4.40 o 
  -3   4   0        1.90        4.40      4.40 o 
  -2   4   0        0.00        0.68      3.05 o 
  -1   4   0       22.26       21.33      4.74 o 
   0   4   0       59.01       52.49      5.42 o 
   1   4   0       34.20       52.04      4.57 o 
   2   4   0       16.32       20.32      3.39 o 
   3   4   0        1.75        3.56      1.68 o 
   4   4   0        5.61        4.06      2.02 o 
   5   4   0        4.84        4.20      2.36 o 
   6   4   0       41.43       33.34      4.66 o 
   7   4   0       19.78       17.83      4.39 o 
   8   4   0        0.02        0.68      4.06 o 
  -4   5   0        0.45        5.42      5.08 o 
  -3   5   0       30.55       30.48      6.10 o 
  -2   5   0       74.92       81.61      8.80 o 
  -1   5   0        5.35       11.17      5.08 o 
   0   5   0        0.22       -3.05      3.05 o 
   1   5   0       19.60       19.44      3.33 o 
   2   5   0        0.45        4.74      2.71 o 
   3   5   0        0.02       -0.68      2.37 o 
   4   5   0       22.25       19.64      4.40 o 
   5   5   0      122.70      129.01     10.16 o 
   6   5   0       18.20       21.67      5.42 o 
   7   5   0       20.79       26.07      6.43 o 
   8   5   0        0.05        0.34      4.40 o 
  -3   6   0        8.48       12.87      5.42 o 
  -2   6   0        0.79       -1.69      3.72 o 
  -1   6   0        0.40       -3.39      4.06 o 
   0   6   0        0.33       -5.08      5.76 o 
   1   6   0       12.12       11.85      5.08 o 
   2   6   0      346.04      412.46     12.92 o 
   3   6   0        0.00       -2.03      3.39 o 
   4   6   0       14.65       12.53      3.72 o 
   5   6   0       21.62       30.48      5.76 o 
   6   6   0       12.06        9.14      5.08 o 
   7   6   0        1.16       10.50      5.08 o 
   8   6   0        0.01       -1.02      4.40 o 
  -2   7   0        0.96        6.43      5.76 o 
  -1   7   0        4.75        8.47      6.77 o 
   0   7   0        0.06        0.68      5.08 o 
   1   7   0        2.68        3.39      4.74 o 
   2   7   0        2.74        2.75      3.95 o 
   3   7   0        0.37        0.05      4.23 o 
   4   7   0        2.62       -4.06      2.71 o 
   5   7   0       31.83       42.33      6.77 o 
   6   7   0        7.74        6.43      4.06 o 
   7   7   0        5.04        6.43      5.42 o 
   0   8   0        0.26       -1.02      6.43 o 
   1   8   0        0.11      -10.16      6.77 o 
   2   8   0       25.58       26.41      8.13 o 
   3   8   0       45.27       66.22      8.26 o 
   4   8   0        1.88        1.24      4.29 o 
   5   8   0       14.70       16.59      6.10 o 
   6   8   0       23.24       24.38      6.10 o 
  -6  -8   1        6.18        5.08      4.40 o 
  -5  -8   1       12.74        9.82      5.42 o 
  -4  -8   1        1.79        1.74      4.57 o 
  -3  -8   1       17.01       15.17      5.62 o 
  -2  -8   1        4.17        5.76      5.42 o 
  -1  -8   1        0.18        0.34      6.10 o 
   0  -8   1        0.03       -1.02      5.08 o 
  -7  -7   1        0.42        3.05      5.08 o 
  -6  -7   1       21.76       18.96      5.42 o 
  -5  -7   1        9.47        6.10      3.72 o 
  -4  -7   1        0.04       -3.39      3.05 o 
  -3  -7   1        4.71        4.90      6.26 o 
  -2  -7   1        0.07       -4.23      3.89 o 
  -1  -7   1        8.18        5.08      5.08 o 
   0  -7   1        0.45        1.02      5.42 o 
   1  -7   1       30.88       36.91      8.13 o 
   2  -7   1        3.62        6.10      5.42 o 
  -8  -6   1        3.69        1.69      4.06 o 
  -7  -6   1       46.94       62.64      9.14 o 
  -6  -6   1       91.42       96.17     10.50 o 
  -5  -6   1       23.11       19.64      5.08 o 
  -4  -6   1        2.04        0.68      2.71 o 
  -3  -6   1       29.38       34.20      6.10 o 
  -2  -6   1       14.79       25.48      4.77 o 
  -1  -6   1        0.02       -2.37      4.40 o 
   0  -6   1        0.25        0.68      5.08 o 
   1  -6   1        2.90        8.80      6.10 o 
   2  -6   1        4.56        0.68      4.74 o 
   3  -6   1        1.93        0.68      4.74 o 
  -8  -5   1        0.09       -2.03      4.06 o 
  -7  -5   1      111.57      113.10     11.51 o 
  -6  -5   1       37.99       23.36      6.10 o 
  -5  -5   1      184.95      197.08     12.53 o 
  -4  -5   1        0.31       -0.68      2.71 o 
  -3  -5   1        5.06        4.74      3.05 o 
  -2  -5   1      274.07      253.62     12.53 o 
  -1  -5   1       11.69       12.04      3.17 o 
   0  -5   1        6.37        5.08      3.39 o 
   1  -5   1        0.35        8.80      5.08 o 
   2  -5   1       39.25       50.79      6.77 o 
   3  -5   1        1.68       -1.02      4.40 o 
   4  -5   1        1.19       -1.35      3.39 o 
  -8  -4   1        0.67       -2.71      4.40 o 
  -7  -4   1       60.47       53.84      8.13 o 
  -6  -4   1       63.34       71.38      6.23 o 
  -5  -4   1       11.19        9.91      2.75 o 
  -4  -4   1       16.85       13.48      2.39 o 
  -3  -4   1      168.26      155.35      5.44 o 
  -2  -4   1      954.55      825.21     18.62 o 
  -1  -4   1     1073.85     1112.27     18.62 o 
   0  -4   1        8.65       10.16      3.39 o 
   1  -4   1        0.80        3.39      3.72 o 
   2  -4   1       85.44       81.61      7.79 o 
   3  -4   1        0.71        3.39      4.40 o 
   4  -4   1        1.15       -1.02      3.72 o 
   5  -4   1        1.17        1.02      4.06 o 
  -8  -3   1        2.92        6.60      4.20 o 
  -7  -3   1       23.52       22.78      4.45 o 
  -6  -3   1      237.71      247.34     10.89 o 
  -5  -3   1       12.59       13.32      3.23 o 
  -4  -3   1       83.60       81.74      3.95 o 
  -3  -3   1        3.44        1.40      1.51 o 
  -2  -3   1        4.33        1.20      1.52 o 
  -1  -3   1     1701.09     1878.09     22.52 o 
   0  -3   1        0.03       -0.34      1.69 o 
   1  -3   1      162.47      184.21      8.80 o 
   2  -3   1       25.11       20.99      4.06 o 
   3  -3   1        7.42        6.10      3.72 o 
   4  -3   1       13.50        9.48      4.74 o 
   5  -3   1        0.11        2.03      3.39 o 
   6  -3   1        2.02       -2.37      3.72 o 
  -8  -2   1        1.34        1.02      5.08 o 
  -7  -2   1       26.47       19.81      4.72 o 
  -6  -2   1       53.33       49.63      5.62 o 
  -5  -2   1      355.95      354.53     11.61 o 
  -4  -2   1       20.26       16.04      1.93 o 
  -3  -2   1      150.30      149.06      4.18 o 
  -2  -2   1      133.62      126.06      3.45 o 
  -1  -2   1    28698.61    27725.19    123.93 o 
   0  -2   1      557.01      523.09     23.21 o 
   1  -2   1      491.34      532.98     13.54 o 
   2  -2   1        7.55        7.79      2.71 o 
   3  -2   1      354.03      326.43     13.88 o 
   4  -2   1       90.04       78.22      7.79 o 
   5  -2   1        2.81        3.72      4.06 o 
   6  -2   1       11.90       13.54      4.74 o 
   7  -2   1        1.27        1.69      5.08 o 
  -8  -1   1        0.53        3.39      5.42 o 
  -7  -1   1        0.39       -1.02      4.74 o 
  -6  -1   1        4.20        6.01      3.74 o 
  -5  -1   1      350.18      358.54     12.39 o 
  -4  -1   1       30.92       33.47      3.45 o 
  -3  -1   1      199.85      185.95      3.82 o 
  -2  -1   1      630.30      606.56      6.60 o 
  -1  -1   1     1954.38     1899.91     11.98 o 
   0  -1   1     2711.02     2718.61     57.99 o 
   1  -1   1      111.35      102.59      2.94 o 
   2  -1   1       25.09       24.01      2.60 o 
   3  -1   1      338.52      323.58     15.41 o 
   4  -1   1      154.34      136.87      7.62 o 
   5  -1   1       87.45       77.88      8.47 o 
   6  -1   1        2.97        1.69      4.40 o 
   7  -1   1        0.56       -6.60      4.40 o 
  -8   0   1        2.85        2.03      4.74 o 
  -7   0   1        0.76       -1.02      4.40 o 
  -6   0   1       54.05       61.63      8.47 o 
  -5   0   1       39.30       40.14      4.79 o 
  -4   0   1      339.18      366.64      8.56 o 
  -3   0   1      179.25      172.10      4.33 o 
  -2   0   1        0.21       -0.41      0.70 o 
  -1   0   1     1840.83     1784.47     13.51 o 
   1   0   1      116.74      118.11      3.09 o 
   2   0   1      236.92      218.21     20.83 o 
   3   0   1      208.68      206.31      7.28 o 
   4   0   1        8.08       12.99      4.91 o 
   5   0   1      232.88      244.15     10.98 o 
   6   0   1       10.23       11.17      3.57 o 
   7   0   1       43.06       41.65      8.13 o 
   8   0   1        5.48        7.11      5.76 o 
  -7   1   1       18.19       19.30      5.76 o 
  -6   1   1        0.15       -2.71      4.40 o 
  -5   1   1      127.37      135.79     11.51 o 
  -4   1   1     1395.47     1571.53     34.54 o 
  -3   1   1       89.45       86.01      6.77 o 
  -2   1   1      745.07      735.48     16.59 o 
  -1   1   1     1193.88     1308.76     18.62 o 
   0   1   1       22.38       52.82      2.03 o 
   1   1   1      651.52      685.70     10.84 o 
   2   1   1      133.94      136.76      6.43 o 
   3   1   1       47.48       48.51      3.42 o 
   4   1   1     3618.91     4029.30     38.36 o 
   5   1   1      142.88      129.37      7.65 o 
   6   1   1       10.59        7.71      3.17 o 
   7   1   1       24.63       21.26      5.38 o 
   8   1   1        0.34        3.39      5.08 o 
  -7   2   1        6.44        7.45      5.08 o 
  -6   2   1        2.96        0.68      4.40 o 
  -5   2   1       51.96       48.42      8.13 o 
  -4   2   1      334.76      341.33     15.58 o 
  -3   2   1        7.78        8.47      3.39 o 
  -2   2   1        2.40        1.35      2.37 o 
  -1   2   1       48.34       47.07      3.72 o 
   0   2   1     3822.16     3311.01     30.14 o 
   1   2   1      527.98      557.70     10.84 o 
   2   2   1        0.17       -0.17      1.52 o 
   3   2   1      172.31      186.78      6.34 o 
   4   2   1      155.98      144.09      6.93 o 
   5   2   1       61.73       70.99      5.59 o 
   6   2   1        2.38        3.51      3.05 o 
   7   2   1        0.74        0.65      3.18 o 
   8   2   1        0.00        4.18      4.05 o 
  -6   3   1        0.10        1.02      5.08 o 
  -5   3   1       13.17       11.51      4.74 o 
  -4   3   1      211.79      212.99     13.88 o 
  -3   3   1       99.38      115.81      9.14 o 
  -2   3   1       21.51       21.67      4.40 o 
  -1   3   1       10.35        8.13      3.39 o 
   0   3   1      301.44      269.54      8.80 o 
   1   3   1       86.15       77.54      5.08 o 
   2   3   1      121.04      111.07      6.10 o 
   3   3   1      108.42      118.84      5.01 o 
   4   3   1      110.74      124.96      5.99 o 
   5   3   1      199.08      185.47     11.34 o 
   6   3   1       21.85       25.29      7.11 o 
   7   3   1        3.49        2.09      3.13 o 
   8   3   1        0.08        0.47      3.94 o 
  -5   4   1        0.87       -0.34      4.40 o 
  -4   4   1       63.99       83.98      9.48 o 
  -3   4   1        0.00        4.06      4.06 o 
  -2   4   1       10.07       11.51      3.72 o 
  -1   4   1       13.69        7.11      4.06 o 
   0   4   1        0.84       -2.03      2.71 o 
   1   4   1     4323.89     4368.03     34.58 o 
   2   4   1       49.01       36.23      4.06 o 
   3   4   1       30.12       32.00      2.84 o 
   4   4   1        0.05        0.00      1.92 o 
   5   4   1      353.52      355.20     11.12 o 
   6   4   1        0.60        0.46      2.93 o 
   7   4   1        8.80        8.13      3.50 o 
   8   4   1        0.12        1.06      3.74 o 
  -4   5   1       16.42       17.27      5.42 o 
  -3   5   1       27.34       27.77      6.43 o 
  -2   5   1        5.32        5.08      4.40 o 
  -1   5   1        0.48       -2.37      4.40 o 
   0   5   1        5.08        5.76      4.06 o 
   1   5   1       59.13       54.94      5.59 o 
   2   5   1      183.00      174.39      9.48 o 
   3   5   1        2.87        4.40      2.37 o 
   4   5   1        0.79        1.59      2.02 o 
   5   5   1        1.08        1.95      2.51 o 
   6   5   1       28.30       28.44      6.10 o 
   7   5   1        7.75        5.42      4.40 o 
   8   5   1        4.08        4.40      5.08 o 
  -3   6   1        5.33       14.22      6.10 o 
  -2   6   1       13.95       13.54      5.76 o 
  -1   6   1        0.14       -0.68      4.40 o 
   0   6   1        0.01        1.02      5.08 o 
   1   6   1       71.45       76.53      8.80 o 
   2   6   1      515.69      624.07     23.03 o 
   3   6   1        4.84        2.37      3.39 o 
   4   6   1        1.40       -1.69      2.71 o 
   5   6   1        3.66        7.11      4.06 o 
   6   6   1        0.03        0.68      4.06 o 
   7   6   1       23.25       20.66      5.42 o 
   8   6   1        0.79        3.72      5.08 o 
  -2   7   1       12.60       15.24      6.10 o 
  -1   7   1        0.01       -2.03      4.40 o 
   0   7   1        0.46       -5.42      5.08 o 
   1   7   1        1.47       -2.71      4.74 o 
   2   7   1       29.02       24.70      4.19 o 
   3   7   1        3.99        1.55      3.33 o 
   4   7   1        1.82        0.34      3.72 o 
   5   7   1       32.54       40.97      6.43 o 
   6   7   1       13.35       14.90      4.74 o 
   7   7   1       18.97       20.99      6.77 o 
   0   8   1        0.54       -2.03      5.42 o 
   1   8   1        0.07       -7.79      6.10 o 
   2   8   1       15.21       11.51      6.43 o 
   3   8   1       32.70       43.94      6.82 o 
   4   8   1        1.11       -2.71      5.01 o 
   5   8   1        4.84        4.74      5.08 o 
   6   8   1        7.31       11.85      5.08 o 
   3   9   1        1.20       -2.37      5.76 o 
  -6  -8   2        2.57       -0.34      3.39 o 
  -5  -8   2        1.14        0.34      4.74 o 
  -4  -8   2        3.27        1.69      6.10 o 
  -3  -8   2        7.62        7.01      4.91 o 
  -2  -8   2        1.95       -2.03      4.40 o 
  -1  -8   2        0.21        0.68      5.42 o 
   0  -8   2        1.74       -3.39      5.42 o 
  -7  -7   2        3.27       -0.34      3.72 o 
  -6  -7   2       34.73       32.51      6.77 o 
  -5  -7   2        3.11        1.02      3.39 o 
  -4  -7   2       14.16       12.87      4.74 o 
  -3  -7   2       15.68        9.96      4.19 o 
  -2  -7   2        3.91        3.03      2.99 o 
  -1  -7   2        0.31       -5.08      3.39 o 
   0  -7   2        0.00       -4.06      4.06 o 
   1  -7   2        0.27        6.43      6.77 o 
   2  -7   2        3.49        1.35      5.42 o 
  -8  -6   2        5.76        3.05      5.42 o 
  -7  -6   2        9.19       10.50      4.74 o 
  -6  -6   2       75.75       87.02      9.48 o 
  -5  -6   2       72.50       65.01      7.79 o 
  -4  -6   2       42.49       36.57      5.76 o 
  -3  -6   2       49.15       45.37      6.77 o 
  -2  -6   2      161.71      177.83      9.09 o 
  -1  -6   2        0.20        0.68      3.72 o 
   0  -6   2        2.82        8.47      6.10 o 
   1  -6   2       29.59       34.54      7.11 o 
   2  -6   2        3.23        2.37      3.72 o 
   3  -6   2        0.42        3.05      4.74 o 
  -8  -5   2        4.40        8.80      5.76 o 
  -7  -5   2       30.44       31.15      7.11 o 
  -6  -5   2        4.87        8.13      4.40 o 
  -5  -5   2       53.35       62.64      7.45 o 
  -4  -5   2        0.26       -1.35      2.71 o 
  -3  -5   2      124.21      109.71      8.13 o 
  -2  -5   2       10.51       19.30      4.40 o 
  -1  -5   2       26.67       25.91      3.83 o 
   0  -5   2       12.37       12.87      4.06 o 
   1  -5   2        6.51        7.11      4.06 o 
   2  -5   2       12.71       14.56      4.40 o 
   3  -5   2        0.69        1.35      4.40 o 
   4  -5   2        0.18        5.08      4.40 o 
  -8  -4   2        0.21        0.00      4.40 o 
  -7  -4   2       26.00       33.86      7.11 o 
  -6  -4   2        1.05        3.72      4.06 o 
  -5  -4   2       66.81       64.03      5.11 o 
  -4  -4   2       15.60       14.72      2.13 o 
  -3  -4   2      127.76      134.36      6.80 o 
  -2  -4   2     1709.78     1552.09     36.23 o 
  -1  -4   2       43.92       51.97      4.67 o 
   0  -4   2        0.87       -0.34      2.03 o 
   1  -4   2       10.92        4.06      3.39 o 
   2  -4   2      149.06      140.87      9.48 o 
   3  -4   2        9.61        5.08      4.06 o 
   4  -4   2        0.46        1.69      3.39 o 
   5  -4   2        1.95        2.71      4.40 o 
  -8  -3   2        1.74        2.37      5.08 o 
  -7  -3   2        1.78        0.99      3.07 o 
  -6  -3   2       32.39       29.73      4.77 o 
  -5  -3   2      423.40      395.53     11.84 o 
  -4  -3   2       16.23       13.14      2.01 o 
  -3  -3   2        2.27        3.56      1.43 o 
  -2  -3   2       88.47       76.16      5.10 o 
  -1  -3   2       70.60       64.77      6.94 o 
   0  -3   2        3.55        4.18      1.78 o 
   1  -3   2        0.00        0.68      2.71 o 
   2  -3   2      242.60      239.74     11.51 o 
   3  -3   2        0.30        1.02      3.39 o 
   4  -3   2        0.80        2.71      3.72 o 
   5  -3   2        2.19        5.76      4.06 o 
   6  -3   2        0.16        0.00      5.08 o 
  -8  -2   2        0.65        1.02      4.74 o 
  -7  -2   2        0.15        2.34      3.42 o 
  -6  -2   2       68.56       69.24      6.34 o 
  -5  -2   2       38.55       36.91      4.29 o 
  -4  -2   2       17.75       16.67      1.89 o 
  -3  -2   2       72.06       69.95      3.01 o 
  -2  -2   2        3.79        3.82      1.03 o 
  -1  -2   2     1616.28     1476.37     25.06 o 
   0  -2   2      102.86       94.17      3.03 o 
   1  -2   2        3.29        3.07      1.87 o 
   2  -2   2       15.98       20.32      4.06 o 
   3  -2   2      353.33      345.05     14.22 o 
   4  -2   2       74.29       71.79      7.79 o 
   5  -2   2        5.56        4.74      3.39 o 
   6  -2   2        0.00        5.08      4.74 o 
   7  -2   2        2.64        4.74      5.76 o 
  -8  -1   2        1.78        5.08      5.42 o 
  -7  -1   2        6.31       11.85      6.10 o 
  -6  -1   2      184.26      188.95     14.22 o 
  -5  -1   2      112.42      110.69      7.17 o 
  -4  -1   2        5.62        4.16      2.13 o 
  -3  -1   2       53.69       50.12      2.32 o 
  -2  -1   2      532.68      474.72      8.23 o 
  -1  -1   2      475.32      450.87      6.58 o 
   0  -1   2      554.03      493.57      7.04 o 
   1  -1   2       80.03       72.90      2.64 o 
   2  -1   2      104.18      102.77      4.57 o 
   3  -1   2     1344.44     1379.91     20.15 o 
   4  -1   2       36.44       37.25      4.29 o 
   5  -1   2       21.77       16.91      4.23 o 
   6  -1   2        2.16        1.35      3.72 o 
   7  -1   2        0.00        0.34      4.06 o 
  -8   0   2        4.63        3.39      5.42 o 
  -7   0   2        6.24        6.10      4.40 o 
  -6   0   2      162.41      155.43     13.21 o 
  -5   0   2      616.10      631.18     23.36 o 
  -4   0   2        0.33       -0.44      1.54 o 
  -3   0   2       56.26       60.86      3.07 o 
  -2   0   2      484.03      485.95      7.56 o 
  -1   0   2      462.93      453.04     19.98 o 
   0   0   2        5.47        5.42      1.02 o 
   1   0   2      126.10      129.38      2.87 o 
   2   0   2      282.90      273.15      4.95 o 
   3   0   2      943.32      958.13     17.78 o 
   4   0   2        1.67        1.52      2.15 o 
   5   0   2       25.57       22.63      4.05 o 
   6   0   2       11.62       12.99      4.38 o 
   7   0   2       17.38       19.24      5.11 o 
   8   0   2        4.40        3.05      5.08 o 
  -7   1   2        7.35        7.79      5.42 o 
  -6   1   2        2.58        1.69      4.74 o 
  -5   1   2      295.47      299.68     16.59 o 
  -4   1   2       51.91       55.88      4.31 o 
  -3   1   2       70.05       61.97      6.10 o 
  -2   1   2      343.07      341.33     11.17 o 
  -1   1   2       94.78      105.99      4.74 o 
   0   1   2       44.97       38.60      2.03 o 
   1   1   2        1.12        1.69      1.02 o 
   2   1   2      180.61      187.86      5.25 o 
   3   1   2      393.56      396.26     10.84 o 
   4   1   2        3.97        1.42      2.88 o 
   5   1   2      120.86      112.28     13.21 o 
   6   1   2        1.95       -1.12      2.93 o 
   7   1   2       30.15       26.73      5.78 o 
   8   1   2        2.36        0.79      5.44 o 
  -7   2   2        1.34        3.39      5.42 o 
  -6   2   2        0.11        2.03      4.74 o 
  -5   2   2      210.95      240.08     15.92 o 
  -4   2   2        5.71        6.43      3.39 o 
  -3   2   2      126.63      126.64      8.80 o 
  -2   2   2        0.23       -1.02      1.69 o 
  -1   2   2     1518.36     1384.95     20.32 o 
   0   2   2    47039.58    42875.82    247.19 o 
   1   2   2      192.64      181.16      5.76 o 
   2   2   2       39.86       39.15      2.39 o 
   3   2   2      136.01      149.12      5.62 o 
   4   2   2     1495.02     1516.74     21.42 o 
   5   2   2       67.75       65.84      5.59 o 
   6   2   2        0.09       -0.44      2.68 o 
   7   2   2        9.27       10.67      3.83 o 
   8   2   2        0.89        0.33      3.60 o 
  -6   3   2        3.77        4.06      4.40 o 
  -5   3   2       22.28        9.14      5.08 o 
  -4   3   2       89.81       90.41      9.48 o 
  -3   3   2        6.41        8.13      3.39 o 
  -2   3   2       32.51       44.02      5.76 o 
  -1   3   2       87.76      151.02      8.80 o 
   0   3   2      749.27      566.17     12.53 o 
   1   3   2     2769.84     3256.83     37.25 o 
   2   3   2      326.39      327.78     10.50 o 
   3   3   2      134.46      147.31      5.62 o 
   4   3   2      642.30      695.50     13.99 o 
   5   3   2        4.63        5.36      2.60 o 
   6   3   2        0.42        0.68      2.42 o 
   7   3   2       42.17       30.66      5.01 o 
   8   3   2        0.22        0.66      3.74 o 
  -5   4   2        6.28        6.43      5.42 o 
  -4   4   2       25.85       32.51      6.43 o 
  -3   4   2       52.99       44.02      6.77 o 
  -2   4   2        2.51       -0.68      3.72 o 
  -1   4   2        0.48        1.02      3.05 o 
   0   4   2      113.87       96.17      7.11 o 
   1   4   2     2542.58     2714.90     42.16 o 
   2   4   2       13.48       10.84      2.71 o 
   3   4   2       53.49       53.00      7.11 o 
   4   4   2      144.50      154.81      9.31 o 
   5   4   2       23.91       30.20      3.95 o 
   6   4   2      215.80      249.87     10.89 o 
   7   4   2        1.47        0.42      3.09 o 
   8   4   2        2.75        5.96      3.63 o 
  -4   5   2        0.69        3.05      3.72 o 
  -3   5   2       96.24       99.55     10.50 o 
  -2   5   2        0.29       -2.37      4.06 o 
  -1   5   2        4.82        8.47      5.42 o 
   0   5   2       14.39       17.95      5.08 o 
   1   5   2        5.43       16.91      2.99 o 
   2   5   2       29.93       25.06      4.74 o 
   3   5   2        3.54        0.68      2.37 o 
   4   5   2       19.54       17.28      2.87 o 
   5   5   2      117.26      104.20     12.36 o 
   6   5   2       19.46       20.93      3.83 o 
   7   5   2        0.44        0.00      3.05 o 
   8   5   2        0.13        2.71      5.08 o 
  -3   6   2        4.91       20.66      6.43 o 
  -2   6   2        0.28        1.35      5.08 o 
  -1   6   2        2.28        4.40      5.08 o 
   0   6   2        0.04        4.06      4.74 o 
   1   6   2       65.14       56.21      7.45 o 
   2   6   2       57.27       70.56      7.11 o 
   3   6   2        1.11        0.34      3.05 o 
   4   6   2        1.73        2.71      3.05 o 
   5   6   2        6.97        0.34      3.39 o 
   6   6   2        0.27        0.68      4.06 o 
   7   6   2       15.70       17.61      5.08 o 
   8   6   2        0.02        3.72      5.08 o 
  -2   7   2       16.60       25.06      8.13 o 
  -1   7   2        0.09       -3.72      5.42 o 
   0   7   2        0.06       -0.34      4.74 o 
   1   7   2        0.16       -2.37      3.72 o 
   2   7   2        0.50        3.05      3.83 o 
   3   7   2        0.67       -2.70      3.71 o 
   4   7   2        0.74        3.05      3.72 o 
   5   7   2       25.11       27.77      5.42 o 
   6   7   2       13.56        9.82      4.06 o 
   7   7   2        7.29       15.24      6.10 o 
   0   8   2        0.15        0.00      7.11 o 
   1   8   2        1.07       -3.72      8.47 o 
   2   8   2       24.70       38.94      8.47 o 
   3   8   2        0.01       -0.78      4.90 o 
   4   8   2        3.31        4.42      5.38 o 
   5   8   2        0.47       -2.37      3.72 o 
   6   8   2        1.70        3.72      3.72 o 
   3   9   2        1.23       -0.68      7.11 o 
   4   9   2        1.58       -6.94      5.75 o 
  -6  -8   3        0.82        1.02      3.72 o 
  -5  -8   3        7.20        7.45      5.42 o 
  -4  -8   3        1.65        1.69      4.07 o 
  -3  -8   3        5.27        3.34      8.63 o 
  -2  -8   3        1.16       -3.72      4.74 o 
  -1  -8   3        0.01       -1.69      5.76 o 
   0  -8   3        2.40       -2.37      5.76 o 
  -7  -7   3        7.19        2.71      5.08 o 
  -6  -7   3       27.54       32.51      6.77 o 
  -5  -7   3        5.98        0.00      3.72 o 
  -4  -7   3       15.10       20.66      5.76 o 
  -3  -7   3        5.30        4.12      3.71 o 
  -2  -7   3        0.06        1.45      2.84 o 
  -1  -7   3        0.00       -4.06      3.39 o 
   0  -7   3        5.38        3.72      5.76 o 
   1  -7   3        1.89        3.72      5.08 o 
   2  -7   3        0.05       -0.68      4.06 o 
  -8  -6   3        0.00        4.40      4.74 o 
  -7  -6   3        4.41        4.06      5.08 o 
  -6  -6   3       32.41       37.59      7.11 o 
  -5  -6   3       26.14       21.33      5.08 o 
  -4  -6   3       16.57       20.99      5.08 o 
  -3  -6   3       91.44       81.61      8.80 o 
  -2  -6   3       23.22       26.61      4.66 o 
  -1  -6   3        0.48       -2.71      3.72 o 
   0  -6   3        0.01       -2.71      4.40 o 
   1  -6   3        5.31        7.45      5.76 o 
   2  -6   3        0.11        2.71      4.40 o 
   3  -6   3        0.06        5.42      5.42 o 
  -8  -5   3       10.47        9.82      5.42 o 
  -7  -5   3        2.08        2.03      4.06 o 
  -6  -5   3       96.93       94.81     10.16 o 
  -5  -5   3       29.47       25.40      5.42 o 
  -4  -5   3       16.39       13.21      3.25 o 
  -3  -5   3       49.76       44.24      4.45 o 
  -2  -5   3       35.93       38.98      5.59 o 
  -1  -5   3       16.97       18.13      2.99 o 
   0  -5   3        1.92        0.00      3.39 o 
   1  -5   3      119.85      119.19      9.82 o 
   2  -5   3        3.46        1.02      3.72 o 
   3  -5   3        0.15       -1.02      4.40 o 
   4  -5   3        2.48        3.39      3.39 o 
  -8  -4   3        2.02        1.35      5.08 o 
  -7  -4   3       88.64      113.78     11.51 o 
  -6  -4   3      313.10      352.50     19.30 o 
  -5  -4   3       95.04       93.12      8.80 o 
  -4  -4   3       47.42       42.90      5.59 o 
  -3  -4   3        9.13       10.08      1.84 o 
  -2  -4   3      112.12      121.36      6.20 o 
  -1  -4   3        6.49        4.40      1.82 o 
   0  -4   3       45.56       49.31      4.56 o 
   1  -4   3        3.38        1.35      3.05 o 
   2  -4   3      122.25      116.15      8.80 o 
   3  -4   3       11.18       11.85      4.74 o 
   4  -4   3        3.55        3.39      3.72 o 
   5  -4   3        4.68        7.45      5.08 o 
  -8  -3   3        5.39        2.71      4.74 o 
  -7  -3   3      105.23      106.78      8.37 o 
  -6  -3   3       79.35       76.61      8.30 o 
  -5  -3   3      257.20      250.02     12.70 o 
  -4  -3   3       30.31       29.52      2.60 o 
  -3  -3   3       32.76       29.99      2.34 o 
  -2  -3   3      597.71      558.73      6.68 o 
  -1  -3   3      399.08      354.59     17.10 o 
   0  -3   3       31.18       29.32      3.13 o 
   1  -3   3        2.04        1.78      2.19 o 
   2  -3   3      221.84      243.47     11.51 o 
   3  -3   3        1.24        2.71      3.39 o 
   4  -3   3        0.12       -2.03      2.37 o 
   5  -3   3        0.80        2.03      3.39 o 
   6  -3   3        7.19        6.10      4.74 o 
  -8  -2   3        1.41        0.68      4.06 o 
  -7  -2   3        3.08        2.37      4.06 o 
  -6  -2   3      225.18      200.58     16.42 o 
  -5  -2   3       29.05       29.16      4.05 o 
  -4  -2   3       55.07       52.02      2.99 o 
  -3  -2   3      302.88      284.83      5.97 o 
  -2  -2   3        9.16        7.87      2.01 o 
  -1  -2   3     2312.37     2230.97     20.58 o 
   0  -2   3        0.43        1.42      0.90 o 
   1  -2   3       34.30       34.21      2.42 o 
   2  -2   3       41.75       46.60      3.41 o 
   3  -2   3       23.13       23.61      3.42 o 
   4  -2   3       23.92       20.24      3.57 o 
   5  -2   3        1.20        4.74      4.06 o 
   6  -2   3        0.79        2.37      3.39 o 
  -8  -1   3        0.14        0.34      5.76 o 
  -7  -1   3        0.04       -2.71      4.74 o 
  -6  -1   3      287.63      297.98     17.61 o 
  -5  -1   3       86.17      101.92      9.82 o 
  -4  -1   3      162.74      171.43      5.49 o 
  -3  -1   3       11.03       12.00      1.69 o 
  -2  -1   3     2175.03     2252.66     56.21 o 
  -1  -1   3     1679.04     1690.17     20.49 o 
   0  -1   3      159.90      165.14      2.60 o 
   1  -1   3      293.50      307.73      7.12 o 
   2  -1   3       11.49       12.57      1.67 o 
   3  -1   3       27.97       28.78      3.42 o 
   4  -1   3        0.72       -0.58      2.44 o 
   5  -1   3       29.01       30.71      4.63 o 
   6  -1   3       24.54       26.78      5.12 o 
   7  -1   3        1.60        3.72      5.08 o 
  -8   0   3        0.04       -0.68      5.76 o 
  -7   0   3        1.10       -1.69      3.72 o 
  -6   0   3       67.50       69.42      9.14 o 
  -5   0   3        6.13        6.10      4.40 o 
  -4   0   3       60.65       77.42      4.13 o 
  -3   0   3        0.06       -1.57      1.30 o 
  -2   0   3     2042.37     2152.28     78.56 o 
  -1   0   3    15011.16    14386.41     69.20 o 
   0   0   3      555.30      498.11      9.14 o 
   1   0   3      291.44      278.70     11.18 o 
   2   0   3       79.99       78.55      2.72 o 
   3   0   3      987.38     1050.50     12.42 o 
   4   0   3        0.02        3.45      2.31 o 
   5   0   3        0.42       -0.46      2.60 o 
   6   0   3       12.04        9.50      3.88 o 
   7   0   3       21.10       25.06      5.04 o 
  -7   1   3        0.38        0.68      5.08 o 
  -6   1   3        8.15        5.42      5.42 o 
  -5   1   3      300.01      283.42     16.59 o 
  -4   1   3        0.03        1.02      1.92 o 
  -3   1   3       25.34       25.74      2.84 o 
  -2   1   3      859.33      761.14     21.33 o 
  -1   1   3    10214.97    10455.85     74.16 o 
   0   1   3     2452.29     2227.76     34.88 o 
   1   1   3       20.06       21.47      2.54 o 
   2   1   3       20.80       18.66      1.30 o 
   3   1   3       45.15       37.99      3.22 o 
   4   1   3       28.90       32.29      3.74 o 
   5   1   3       61.43       61.06      5.37 o 
   6   1   3        0.35       -0.22      2.45 o 
   7   1   3        0.68        1.77      3.66 o 
   8   1   3        0.10       -2.25      5.14 o 
  -7   2   3        0.17        4.74      5.76 o 
  -6   2   3       19.46       21.33      6.43 o 
  -5   2   3        0.55        9.82      4.74 o 
  -4   2   3       64.24       48.08      6.77 o 
  -3   2   3        0.23       -0.34      2.03 o 
  -2   2   3       59.45       62.31      5.76 o 
  -1   2   3        0.69       -0.34      2.03 o 
   0   2   3      397.77      355.55      8.13 o 
   1   2   3      113.26      109.71      4.06 o 
   2   2   3      319.86      334.26     16.59 o 
   3   2   3      930.71     1086.49     10.91 o 
   4   2   3      457.27      488.13     12.05 o 
   5   2   3       37.17       36.36      4.29 o 
   6   2   3       67.21       71.24      7.79 o 
   7   2   3       43.82       49.75      6.35 o 
   8   2   3        0.10        0.16      5.59 o 
  -6   3   3        0.61        1.02      4.06 o 
  -5   3   3        8.09       13.54      5.08 o 
  -4   3   3      339.75      322.36     16.25 o 
  -3   3   3        0.39        1.35      3.39 o 
  -2   3   3       86.90       86.35      7.45 o 
  -1   3   3       24.33       22.01      4.06 o 
   0   3   3      182.25      191.32      7.45 o 
   1   3   3       14.55       10.84      2.37 o 
   2   3   3       13.31       11.17      2.37 o 
   3   3   3       18.30       16.10      2.27 o 
   4   3   3     2326.27     2468.71     27.43 o 
   5   3   3       34.71       28.58      3.71 o 
   6   3   3        7.23        3.14      3.07 o 
   7   3   3       41.40       35.32      5.12 o 
   8   3   3        0.12       -2.13      3.22 o 
  -5   4   3        0.33        1.35      4.74 o 
  -4   4   3      125.42      142.90     12.19 o 
  -3   4   3        3.00        2.03      3.72 o 
  -2   4   3        0.40       -3.05      2.71 o 
  -1   4   3       51.91       55.87      6.43 o 
   0   4   3     1184.32     1393.75     27.09 o 
   1   4   3        1.92        9.00      3.39 o 
   2   4   3        0.05        0.00      1.69 o 
   3   4   3        5.67        4.06      2.37 o 
   4   4   3       21.69       25.03      3.23 o 
   5   4   3       14.80       12.74      2.99 o 
   6   4   3        0.58        0.60      2.68 o 
   7   4   3        3.45        2.10      3.38 o 
   8   4   3        0.07       -3.86      3.00 o 
  -4   5   3       31.17       30.48      6.77 o 
  -3   5   3       21.21       24.04      5.76 o 
  -2   5   3        0.30        6.43      5.08 o 
  -1   5   3        0.97       -1.69      4.40 o 
   0   5   3       58.02       74.16      8.80 o 
   1   5   3       36.04       30.81      5.08 o 
   3   5   3        0.02       -1.69      1.69 o 
   4   5   3       36.86       38.03      3.83 o 
   5   5   3      121.02      107.81      6.58 o 
   6   5   3        5.96        2.88      3.11 o 
   7   5   3        8.68       11.31      3.63 o 
   8   5   3        0.32        0.00      4.40 o 
  -3   6   3       13.72       20.99      6.10 o 
  -2   6   3        1.85       -0.68      5.42 o 
  -1   6   3        0.04        2.03      5.08 o 
   0   6   3        1.00        5.08      4.40 o 
   1   6   3      283.17      274.62     13.54 o 
   2   6   3       10.21        8.53      2.99 o 
   3   6   3        0.02        0.68      2.37 o 
   4   6   3        5.50        3.05      2.71 o 
   5   6   3       50.13       56.21      7.11 o 
   6   6   3        0.26       -0.34      4.06 o 
   7   6   3        0.70        1.69      3.39 o 
   8   6   3        0.20        3.05      5.08 o 
  -2   7   3        1.06        3.05      6.77 o 
  -1   7   3        0.04       -5.42      5.08 o 
   0   7   3        5.92       -0.34      4.40 o 
   1   7   3        4.21        4.40      4.40 o 
   2   7   3       26.39       29.88      5.59 o 
   3   7   3        0.01       -0.68      2.87 o 
   4   7   3        0.16       -0.68      3.72 o 
   5   7   3       10.63       12.19      4.40 o 
   6   7   3        3.81        3.05      4.40 o 
   7   7   3        0.60        3.72      4.74 o 
   0   8   3        0.00       -4.06      7.11 o 
   1   8   3        0.67        2.37      9.14 o 
   2   8   3       67.19       63.32      8.80 o 
   3   8   3        0.79       -4.78      6.43 o 
   4   8   3        1.24       -0.89      7.45 o 
   5   8   3        3.90        0.00      4.06 o 
   6   8   3        1.94       -1.35      3.72 o 
   3   9   3        1.85       -4.06      5.76 o 
   4   9   3        0.41       -4.30      5.38 o 
  -5  -8   4        2.06       -1.02      4.40 o 
  -4  -8   4        1.01       -1.68      3.71 o 
  -3  -8   4        0.13        5.21      4.63 o 
  -2  -8   4        0.02       -2.03      4.74 o 
  -1  -8   4        0.36       -0.34      5.76 o 
  -7  -7   4        1.10        2.03      5.08 o 
  -6  -7   4       15.49       14.22      5.08 o 
  -5  -7   4        0.76        0.34      3.72 o 
  -4  -7   4        3.35        2.71      4.40 o 
  -3  -7   4        0.02       -2.72      3.81 o 
  -2  -7   4        0.35       -3.22      2.63 o 
  -1  -7   4        0.34        3.05      4.06 o 
   0  -7   4       13.27       21.33      7.45 o 
   1  -7   4        0.97       -0.34      4.40 o 
  -7  -6   4       29.24       28.78      6.77 o 
  -6  -6   4        8.39       10.16      4.40 o 
  -5  -6   4        8.28        6.77      4.40 o 
  -4  -6   4        0.78        0.00      2.71 o 
  -3  -6   4        0.08       -0.68      3.39 o 
  -2  -6   4       24.26       24.10      4.42 o 
  -1  -6   4        0.75        1.02      4.40 o 
   0  -6   4        0.17        1.35      4.40 o 
   1  -6   4       35.39       44.02      8.13 o 
   2  -6   4        2.20        3.72      3.72 o 
   3  -6   4        0.01        2.37      4.40 o 
  -8  -5   4        5.15        1.02      4.40 o 
  -7  -5   4       15.80       12.53      5.42 o 
  -6  -5   4       73.90       77.54      9.14 o 
  -5  -5   4        3.04       -0.34      2.63 o 
  -4  -5   4       74.00       63.19      7.45 o 
  -3  -5   4       12.71        9.41      2.82 o 
  -2  -5   4        5.29        7.30      3.22 o 
  -1  -5   4        6.28        6.17      2.24 o 
   0  -5   4        6.00        6.77      3.39 o 
   1  -5   4        3.97        6.77      4.74 o 
   2  -5   4        8.37        5.42      3.72 o 
   3  -5   4        0.14        2.37      3.39 o 
   4  -5   4        0.06       -1.69      4.40 o 
  -8  -4   4        0.33        5.08      5.08 o 
  -7  -4   4       43.07       39.28      7.45 o 
  -6  -4   4      192.19      224.50     15.58 o 
  -5  -4   4      167.17      155.27      7.76 o 
  -4  -4   4       89.30       78.29      5.35 o 
  -3  -4   4       41.41       39.83      4.57 o 
  -2  -4   4      386.03      349.55     11.51 o 
  -1  -4   4       22.37       20.94      2.89 o 
   0  -4   4        5.22        8.13      2.60 o 
   1  -4   4       42.35       33.52      5.42 o 
   2  -4   4        6.44        7.79      3.39 o 
   3  -4   4        2.26        5.76      4.06 o 
   4  -4   4        0.26        0.34      2.71 o 
   5  -4   4        7.11        7.79      4.06 o 
  -8  -3   4        0.18        1.35      4.74 o 
  -7  -3   4       30.37       25.06      6.77 o 
  -6  -3   4        1.98        2.71      4.74 o 
  -5  -3   4       55.12       51.61      4.66 o 
  -4  -3   4        7.00        5.43      1.74 o 
  -3  -3   4     1160.04     1122.12     15.42 o 
  -2  -3   4      585.63      598.61     12.19 o 
  -1  -3   4        0.01        0.31      1.44 o 
   0  -3   4       33.66       28.79      2.96 o 
   1  -3   4       33.84       30.52      3.26 o 
   2  -3   4      106.18       98.88      7.45 o 
   3  -3   4        5.47        6.43      3.05 o 
   4  -3   4        6.19        4.74      3.72 o 
   5  -3   4        0.02        2.71      3.72 o 
   6  -3   4        0.57       -1.02      4.06 o 
  -8  -2   4        5.31        5.08      4.74 o 
  -7  -2   4       21.59       21.67      6.43 o 
  -6  -2   4       50.16       51.13      8.13 o 
  -5  -2   4       91.50       92.44      9.14 o 
  -4  -2   4        0.46        1.64      1.54 o 
  -3  -2   4      967.40      967.02     14.31 o 
  -2  -2   4      893.49      847.27     13.01 o 
  -1  -2   4      404.72      396.18     23.70 o 
   0  -2   4      441.84      444.59      5.72 o 
   1  -2   4       13.39       10.05      1.67 o 
   2  -2   4      464.96      494.31     19.33 o 
   3  -2   4        3.85        5.60      2.31 o 
   4  -2   4        0.05       -1.22      2.51 o 
   5  -2   4       21.80       15.92      4.74 o 
   6  -2   4        1.50        2.03      4.40 o 
  -8  -1   4        0.83        3.05      5.76 o 
  -7  -1   4        0.04       -4.74      4.40 o 
  -6  -1   4       20.46       18.96      6.43 o 
  -5  -1   4      395.21      406.00     17.95 o 
  -4  -1   4       31.65       32.24      3.72 o 
  -3  -1   4      119.83      127.49      4.80 o 
  -2  -1   4     1994.39     2002.21     22.86 o 
  -1  -1   4     1071.73     1050.60     15.41 o 
   0  -1   4       90.43       95.47      4.01 o 
   1  -1   4       11.38        9.91      1.37 o 
   2  -1   4       38.26       46.78      2.69 o 
   3  -1   4      228.11      242.68      9.55 o 
   4  -1   4       16.80       16.70      3.09 o 
   5  -1   4        2.02        4.39      3.44 o 
   6  -1   4        0.41       -0.63      3.39 o 
   7  -1   4        0.63        2.71      5.42 o 
  -8   0   4        0.00       -2.03      5.42 o 
  -7   0   4        0.63       -0.34      3.72 o 
  -6   0   4       17.00       15.58      6.10 o 
  -5   0   4       20.90       15.24      4.74 o 
  -4   0   4        6.46        2.54      1.68 o 
  -3   0   4      318.38      350.37      8.22 o 
  -2   0   4      704.75      718.85     10.50 o 
  -1   0   4     2709.69     2606.04     28.11 o 
   0   0   4      117.23      120.55      5.08 o 
   1   0   4       13.05       13.91      1.52 o 
   2   0   4       10.38       10.58      1.38 o 
   3   0   4     2502.57     2928.80     22.44 o 
   4   0   4        4.66        8.93      3.05 o 
   5   0   4       41.42       46.44      5.19 o 
   6   0   4       11.50        7.43      3.57 o 
   7   0   4        0.05        0.36      3.74 o 
  -7   1   4        3.04        7.45      5.42 o 
  -6   1   4       14.04       12.53      6.10 o 
  -5   1   4       55.65       52.49      8.13 o 
  -4   1   4       44.27       42.17      4.91 o 
  -3   1   4        1.82       -0.91      1.54 o 
  -2   1   4       73.32       73.58      3.95 o 
  -1   1   4        0.07       -0.86      4.57 o 
   0   1   4      120.11       99.61      2.56 o 
   1   1   4      303.94      288.81      6.10 o 
   2   1   4      140.82      154.38      5.18 o 
   3   1   4     1365.49     1612.34     37.16 o 
   4   1   4       62.58       53.35      4.53 o 
   5   1   4       53.00       47.17      4.88 o 
   6   1   4       30.28       27.52      4.56 o 
   7   1   4        7.06        6.03      3.38 o 
   8   1   4        4.63       10.07      5.23 o 
  -7   2   4        3.95        2.37      5.76 o 
  -6   2   4        1.48       -0.34      5.08 o 
  -5   2   4      285.91      312.88     17.95 o 
  -4   2   4        8.77        9.99      2.87 o 
  -3   2   4        0.00       -2.71      2.37 o 
  -2   2   4       29.85       28.44      4.06 o 
  -1   2   4      138.21      167.28      7.79 o 
   0   2   4      108.60      113.10      5.42 o 
   1   2   4      122.03      115.47      4.06 o 
   2   2   4       17.65       15.30      1.86 o 
   3   2   4      191.85      213.50      4.73 o 
   4   2   4      208.86      213.11      4.07 o 
   5   2   4       61.00       70.07      5.69 o 
   6   2   4       15.73       18.04      4.14 o 
   7   2   4       28.59       21.19      4.72 o 
   8   2   4        0.61       -0.56      4.20 o 
  -6   3   4        2.37        1.69      4.40 o 
  -5   3   4       43.35       39.96      7.45 o 
  -4   3   4        1.47        5.76      4.40 o 
  -3   3   4        0.06        0.00      3.05 o 
  -2   3   4       56.76       55.19      6.10 o 
  -1   3   4      114.64      116.48      7.11 o 
   0   3   4      105.35       96.51      6.10 o 
   1   3   4       48.29       50.99      2.87 o 
   2   3   4        4.09        4.74      1.69 o 
   3   3   4      134.91      142.19      5.73 o 
   4   3   4       62.12       63.38      3.32 o 
   5   3   4       78.07       73.86      5.49 o 
   6   3   4        0.08        1.51      2.84 o 
   7   3   4       38.18       26.44      4.63 o 
   8   3   4        0.33        0.92      3.57 o 
  -5   4   4       17.73       17.61      6.10 o 
  -4   4   4       23.77       37.59      7.45 o 
  -3   4   4       11.83        7.79      4.06 o 
  -2   4   4        0.29       -1.69      3.72 o 
  -1   4   4      267.80      280.71     12.53 o 
   0   4   4     2523.60     2780.39     38.94 o 
   1   4   4       14.48       17.91      2.39 o 
   2   4   4       65.82       64.68      4.74 o 
   3   4   4      223.83      221.79     10.16 o 
   4   4   4      194.62      222.79      8.13 o 
   5   4   4       29.83       24.93      3.47 o 
   6   4   4        0.08        0.37      2.60 o 
   7   4   4       16.17       14.56      6.26 o 
   8   4   4        2.54        0.60      3.22 o 
  -4   5   4       24.38       19.98      5.76 o 
  -3   5   4        0.53        2.71      3.72 o 
  -2   5   4        9.86        8.47      4.74 o 
  -1   5   4       29.97       26.07      5.76 o 
   0   5   4      414.12      482.87     18.62 o 
   1   5   4      247.51      236.36     11.17 o 
   2   5   4        3.32        2.00      2.51 o 
   3   5   4       23.03       24.38      3.72 o 
   4   5   4      294.44      304.59      9.57 o 
   5   5   4        0.17        1.29      3.05 o 
   6   5   4        2.62        2.57      2.93 o 
   7   5   4       21.09       18.16      4.06 o 
   8   5   4        0.95       -0.83      3.69 o 
  -3   6   4        1.47        0.68      4.40 o 
  -2   6   4        0.00        2.37      5.76 o 
  -1   6   4        0.00       -1.02      3.39 o 
   0   6   4       64.06       76.87      8.80 o 
   1   6   4      199.52      258.03     13.21 o 
   2   6   4        0.05        0.78      2.37 o 
   3   6   4        2.05        2.37      3.05 o 
   4   6   4       27.05       23.49     11.17 o 
   5   6   4       19.00       26.07      5.08 o 
   6   6   4       19.64       17.27      5.08 o 
   7   6   4        3.51        1.02      4.06 o 
   8   6   4        0.00       -0.34      4.74 o 
  -2   7   4        0.10        1.02      6.77 o 
  -1   7   4        0.23       -3.39      5.08 o 
   0   7   4        0.10        0.68      5.08 o 
   1   7   4       36.84       39.62      7.45 o 
   2   7   4        5.90        6.10      5.08 o 
   3   7   4        0.04       -0.65      4.06 o 
   4   7   4        2.04        1.35      3.39 o 
   5   7   4       18.50       16.25      4.06 o 
   6   7   4        0.42       -1.69      3.39 o 
   7   7   4        0.01       -1.69      3.72 o 
   0   8   4        1.27       -2.71      6.43 o 
   1   8   4        8.79       13.54      8.47 o 
   2   8   4       12.39       10.50      5.08 o 
   3   8   4        0.65       -0.58      4.06 o 
   4   8   4        0.14        3.03      6.77 o 
   5   8   4        3.45        1.35      4.06 o 
   6   8   4        3.22       -0.34      3.72 o 
   3   9   4        0.06       -3.72      6.10 o 
   4   9   4        0.04       -1.37      5.14 o 
  -5  -8   5        1.04        0.68      4.40 o 
  -4  -8   5        0.01        2.60      5.76 o 
  -3  -8   5        1.48        4.02      4.96 o 
  -2  -8   5        0.63       -3.72      3.72 o 
  -1  -8   5        0.11       -0.34      5.42 o 
  -7  -7   5        0.01       -2.03      4.74 o 
  -6  -7   5        4.00        2.37      4.40 o 
  -5  -7   5        5.04        5.42      3.39 o 
  -4  -7   5        0.25        1.69      3.72 o 
  -3  -7   5        0.79        0.01      3.81 o 
  -2  -7   5        1.75        1.14      3.22 o 
  -1  -7   5        0.43        0.00      3.39 o 
   0  -7   5        6.69        3.39      5.76 o 
   1  -7   5        0.00        0.34      4.40 o 
  -7  -6   5        7.78        1.69      4.74 o 
  -6  -6   5        0.30       -1.02      4.06 o 
  -5  -6   5        7.80        6.32      3.44 o 
  -4  -6   5        6.04        4.66      3.18 o 
  -3  -6   5        3.59        2.28      3.56 o 
  -2  -6   5        0.71       -2.01      2.77 o 
  -1  -6   5        0.02       -2.71      3.39 o 
   0  -6   5        0.11       -1.02      4.40 o 
   1  -6   5       14.01       16.59      6.10 o 
   2  -6   5        0.33        1.69      3.39 o 
   3  -6   5        0.01        2.03      4.06 o 
  -8  -5   5        2.58        3.05      5.42 o 
  -7  -5   5        5.74        3.39      5.08 o 
  -6  -5   5       74.76       85.67      9.48 o 
  -5  -5   5       12.49        8.13      3.17 o 
  -4  -5   5      111.03      103.39      6.92 o 
  -3  -5   5       36.72       32.69      4.05 o 
  -2  -5   5       26.54       25.74      3.79 o 
  -1  -5   5        4.57        0.96      2.08 o 
   0  -5   5        0.87       -1.20      2.48 o 
   1  -5   5       18.38       12.53      4.40 o 
   2  -5   5        2.92        5.08      3.39 o 
   3  -5   5        0.17       -0.34      4.06 o 
   4  -5   5        0.58        0.34      4.40 o 
  -8  -4   5        0.01       -3.39      4.06 o 
  -7  -4   5        0.18        0.00      3.72 o 
  -6  -4   5       75.45       79.58      9.82 o 
  -5  -4   5       30.44       30.68      5.59 o 
  -4  -4   5       63.47       61.89      5.01 o 
  -3  -4   5       73.36       62.58      7.45 o 
  -2  -4   5      132.04      122.28      6.39 o 
  -1  -4   5        9.67        8.06      2.18 o 
   0  -4   5        4.52        5.25      2.61 o 
   1  -4   5       18.12       20.67      3.81 o 
   2  -4   5       19.56       16.93      4.06 o 
   3  -4   5        1.42        0.00      3.72 o 
   4  -4   5        9.02       10.50      4.40 o 
   5  -4   5        0.09        4.40      4.40 o 
  -8  -3   5        7.53        5.08      5.42 o 
  -7  -3   5        0.69        1.02      4.40 o 
  -6  -3   5      142.44      164.23     12.87 o 
  -5  -3   5       40.73       32.51      5.42 o 
  -4  -3   5      105.10       98.86      5.62 o 
  -3  -3   5      536.87      539.68     12.32 o 
  -2  -3   5      149.47      166.57      7.79 o 
  -1  -3   5       91.05      108.63     11.85 o 
   0  -3   5        6.35        3.19      2.71 o 
   1  -3   5      135.43      126.21      6.50 o 
   2  -3   5        0.04        0.68      2.12 o 
   3  -3   5        0.47        0.68      3.39 o 
   4  -3   5        2.95        0.34      3.39 o 
   5  -3   5        7.46       13.21      5.08 o 
   6  -3   5        5.29        1.69      4.74 o 
  -8  -2   5        3.69        6.77      5.42 o 
  -7  -2   5       36.70       38.26      7.79 o 
  -6  -2   5      376.72      432.75     20.99 o 
  -5  -2   5      217.30      214.68     13.21 o 
  -4  -2   5      238.66      234.53     16.08 o 
  -3  -2   5      222.04      217.17      6.93 o 
  -2  -2   5      465.03      464.05      9.68 o 
  -1  -2   5        1.51        0.79      1.38 o 
   0  -2   5      245.60      241.44      4.25 o 
   1  -2   5       20.33       21.31      2.10 o 
   2  -2   5      445.10      478.65     14.09 o 
   3  -2   5        4.84        4.29      2.18 o 
   4  -2   5       18.84       18.80      4.40 o 
   5  -2   5        6.77        3.51      3.56 o 
   6  -2   5       19.44       18.62      6.43 o 
  -8  -1   5        5.37       12.87      6.43 o 
  -7  -1   5       13.87       12.87      5.42 o 
  -6  -1   5       63.96       71.79      9.48 o 
  -5  -1   5       76.37       70.09      8.13 o 
  -4  -1   5       24.43       20.31      2.68 o 
  -3  -1   5      155.04      151.88      5.44 o 
  -2  -1   5     1896.15     1980.11     19.27 o 
  -1  -1   5     1024.52     1025.97     20.49 o 
   0  -1   5      312.47      297.27      4.70 o 
   1  -1   5        1.72        2.26      1.10 o 
   2  -1   5      344.29      375.49      7.50 o 
   3  -1   5      100.28      106.92      4.82 o 
   4  -1   5        9.28        5.36      2.39 o 
   5  -1   5        1.81       -1.49      2.82 o 
   6  -1   5       46.66       34.37      6.43 o 
   7  -1   5        0.35       -0.95      3.66 o 
  -7   0   5       16.87       27.77      7.45 o 
  -6   0   5      118.76      131.72     12.87 o 
  -5   0   5        0.01        0.68      4.06 o 
  -4   0   5        0.68        0.51      1.68 o 
  -3   0   5        7.68        6.89      1.78 o 
  -2   0   5      425.52      426.26      8.37 o 
  -1   0   5     1321.18     1272.60     29.63 o 
   0   0   5        9.10        7.18      0.91 o 
   1   0   5      104.32       97.75      2.63 o 
   2   0   5       21.82       19.04      1.93 o 
   3   0   5        1.19        3.34      1.49 o 
   4   0   5      113.46      104.82      6.43 o 
   5   0   5       18.21       16.01      3.66 o 
   6   0   5        6.38        2.99      3.13 o 
   7   0   5        0.39        0.52      3.88 o 
  -7   1   5        9.85        5.08      5.08 o 
  -6   1   5       49.84       46.05      8.13 o 
  -5   1   5       89.29      113.10     10.84 o 
  -4   1   5        0.03       -1.69      1.68 o 
  -3   1   5        3.31        0.49      1.54 o 
  -2   1   5      431.05      421.11     19.30 o 
  -1   1   5      186.98      178.17      4.80 o 
   0   1   5      492.52      488.06      6.31 o 
   1   1   5        2.87        5.27      1.02 o 
   2   1   5       23.88       21.13      1.50 o 
   3   1   5      250.04      302.80     12.71 o 
   4   1   5       22.80       20.86      3.09 o 
   5   1   5       34.31       26.96      3.99 o 
   6   1   5       52.93       54.56      6.02 o 
   7   1   5        0.06        1.38      3.13 o 
   8   1   5        0.06        4.11      5.93 o 
  -7   2   5        2.60        7.79      6.10 o 
  -6   2   5        1.05       -0.68      4.06 o 
  -5   2   5       22.88       30.14      6.77 o 
  -4   2   5        0.05       -0.12      2.27 o 
  -3   2   5        0.17       -0.85      1.92 o 
  -2   2   5      419.04      433.30     21.50 o 
  -1   2   5      299.21      294.94     10.16 o 
   0   2   5        2.86        3.72      1.35 o 
   1   2   5       97.56       90.79      4.23 o 
   2   2   5      220.28      237.62      6.60 o 
   3   2   5        2.99        2.07      1.17 o 
   4   2   5        3.14        2.88      1.26 o 
   5   2   5        0.05       -1.56      2.25 o 
   6   2   5       28.61       26.63      4.53 o 
   7   2   5       34.40       32.17      5.20 o 
   8   2   5        0.39        2.44      4.51 o 
  -6   3   5        0.84        0.68      4.74 o 
  -5   3   5       55.44       48.42      8.47 o 
  -4   3   5        2.84        7.45      2.87 o 
  -3   3   5       17.60       17.27      4.40 o 
  -2   3   5       61.58       53.16      6.10 o 
  -1   3   5     3540.13     3495.22     40.30 o 
   0   3   5      307.02      354.87     10.84 o 
   1   3   5      200.23      202.91      5.27 o 
   2   3   5        0.25       -1.52      1.02 o 
   3   3   5       74.10       76.45      3.41 o 
   4   3   5       52.63       54.60      3.08 o 
   5   3   5       21.40       23.15      3.50 o 
   6   3   5        1.02       -2.99      2.76 o 
   7   3   5        0.06       -3.48      2.96 o 
   8   3   5        0.78       -2.03      3.33 o 
  -5   4   5        0.24        1.02      5.42 o 
  -4   4   5        6.65        8.80      5.08 o 
  -3   4   5        0.35       -0.34      3.05 o 
  -2   4   5       14.19       11.51      4.74 o 
  -1   4   5       64.34       59.94      6.10 o 
   0   4   5        0.22       14.56      4.74 o 
   1   4   5       37.91       42.11      2.99 o 
   2   4   5        0.03       -0.68      1.69 o 
   3   4   5      261.33      265.14     10.50 o 
   4   4   5       80.77       84.54      5.01 o 
   5   4   5        3.39        2.81      2.44 o 
   6   4   5       67.18       60.54      5.53 o 
   7   4   5       11.68       14.79      4.23 o 
   8   4   5        0.24       -0.88      2.82 o 
  -4   5   5       48.07       50.45      8.80 o 
  -3   5   5        0.85        2.37      4.40 o 
  -2   5   5        0.31        0.34      5.08 o 
  -1   5   5        0.36        1.35      3.05 o 
   0   5   5      293.99      376.54     15.58 o 
   1   5   5        0.21        2.37      3.05 o 
   2   5   5       20.05       23.90      2.99 o 
   3   5   5       12.47        5.76      2.37 o 
   4   5   5      291.98      287.66     19.81 o 
   5   5   5       85.24       92.65      6.26 o 
   6   5   5        2.83        1.02      2.35 o 
   7   5   5       26.60       24.24      4.63 o 
   8   5   5        1.91        2.72      4.40 o 
  -3   6   5        0.33        5.76      5.42 o 
  -2   6   5        0.01       -0.68      4.06 o 
  -1   6   5       32.09       26.75      6.10 o 
   0   6   5      103.48      115.13     10.16 o 
   1   6   5        0.01        4.06      3.05 o 
   2   6   5        0.05        1.69      2.87 o 
   3   6   5        9.65        5.08      3.05 o 
   4   6   5       14.04       11.17      3.72 o 
   5   6   5       17.88       12.05      3.38 o 
   6   6   5        0.01        1.02      3.39 o 
   7   6   5        1.71        1.02      4.06 o 
   8   6   5        0.92        3.72      4.74 o 
  -2   7   5        2.41        9.82      7.11 o 
  -1   7   5        0.46        1.35      4.74 o 
   0   7   5       29.92       32.17      7.79 o 
   1   7   5        1.20       -0.34      5.08 o 
   2   7   5        0.49        5.42      4.74 o 
   3   7   5        1.39       -0.58      3.23 o 
   4   7   5        7.87        5.08      3.39 o 
   5   7   5       29.38       25.06      5.08 o 
   6   7   5        0.29        0.34      3.72 o 
   7   7   5        4.97        2.37      4.74 o 
   0   8   5        0.01        0.00      7.45 o 
   1   8   5       16.96       20.99      8.47 o 
   2   8   5        0.08        0.34      4.06 o 
   3   8   5        0.04       -2.71      3.83 o 
   4   8   5        3.14        5.13      4.90 o 
   5   8   5        3.40       -0.34      4.06 o 
   6   8   5        0.53        0.34      3.72 o 
   3   9   5        0.03       -9.14      6.10 o 
   4   9   5        0.05       -2.08      5.73 o 
  -5  -8   6        0.15       -2.37      4.74 o 
  -4  -8   6        0.04        2.83      5.08 o 
  -3  -8   6        0.78       -1.29      3.90 o 
  -2  -8   6        0.14       -3.05      4.40 o 
  -1  -8   6        0.09       -3.05      4.40 o 
  -6  -7   6        0.70       -1.69      3.72 o 
  -5  -7   6        9.88        6.43      4.06 o 
  -4  -7   6        1.22       -0.34      4.06 o 
  -3  -7   6        0.35        0.46      3.22 o 
  -2  -7   6        0.77       -1.52      3.59 o 
  -1  -7   6        5.45        1.02      3.39 o 
   0  -7   6        3.86        0.68      5.08 o 
   1  -7   6        0.14        3.72      4.74 o 
  -7  -6   6        0.71       -5.08      4.40 o 
  -6  -6   6        0.01       -1.35      4.06 o 
  -5  -6   6       14.20       18.28      4.74 o 
  -4  -6   6        0.08       -1.72      2.35 o 
  -3  -6   6        0.04       -1.31      2.44 o 
  -2  -6   6        0.00       -2.24      2.28 o 
  -1  -6   6        2.82        1.43      3.16 o 
   0  -6   6        0.09        0.00      4.40 o 
   1  -6   6        0.48       -1.02      4.74 o 
   2  -6   6        0.00       -0.68      3.39 o 
   3  -6   6        1.35        3.39      4.06 o 
  -8  -5   6        0.01        1.35      5.08 o 
  -7  -5   6        1.42        1.02      4.74 o 
  -6  -5   6       37.73       41.31      6.77 o 
  -5  -5   6        0.94       -0.20      2.51 o 
  -4  -5   6       24.06       16.98      3.50 o 
  -3  -5   6        0.06       -1.08      2.35 o 
  -2  -5   6        0.50       -1.49      2.39 o 
  -1  -5   6       30.76       25.24      3.49 o 
   0  -5   6       41.81       39.48      6.94 o 
   1  -5   6        4.53        1.69      3.72 o 
   2  -5   6        0.99        2.37      3.05 o 
   3  -5   6        3.10        3.72      4.40 o 
   4  -5   6        4.81        5.76      5.08 o 
  -8  -4   6        8.64       15.92      5.76 o 
  -7  -4   6       41.60       40.30      7.79 o 
  -6  -4   6        8.47        8.13      4.74 o 
  -5  -4   6       25.79       26.84      3.81 o 
  -4  -4   6       21.47       23.71      3.57 o 
  -3  -4   6        4.36        3.55      1.94 o 
  -2  -4   6       91.88       80.03      5.26 o 
  -1  -4   6        2.05        0.88      1.58 o 
   0  -4   6        0.48        0.15      2.44 o 
   1  -4   6      204.26      229.33     28.44 o 
   2  -4   6        6.32        8.13      3.72 o 
   3  -4   6        1.44        4.74      4.06 o 
   4  -4   6        1.20        4.40      4.06 o 
   5  -4   6        1.38        3.05      4.74 o 
  -8  -3   6        0.79        2.03      4.40 o 
  -7  -3   6       28.38       31.49      6.77 o 
  -6  -3   6       70.52       75.51      8.80 o 
  -5  -3   6        0.00       -0.17      2.15 o 
  -4  -3   6       10.78       10.29      2.51 o 
  -3  -3   6       55.28       62.45      4.39 o 
  -2  -3   6       61.20       63.87      4.38 o 
  -1  -3   6        3.33        6.06      2.19 o 
   0  -3   6       26.35       23.12      3.07 o 
   1  -3   6       60.56       59.03      3.73 o 
   2  -3   6       61.11       54.71      3.90 o 
   3  -3   6        1.46        1.22      2.82 o 
   4  -3   6        0.78        1.69      3.05 o 
   5  -3   6      196.72      189.63     13.88 o 
  -8  -2   6       16.87       23.70      6.77 o 
  -7  -2   6       40.97       36.23      7.79 o 
  -6  -2   6      265.77      297.31     17.61 o 
  -5  -2   6       93.77       92.44      8.80 o 
  -4  -2   6        5.76        5.70      2.02 o 
  -3  -2   6      285.61      317.07      8.74 o 
  -2  -2   6      648.24      647.35     11.67 o 
  -1  -2   6       66.99       58.80      2.16 o 
   0  -2   6       21.39       20.18      1.51 o 
   1  -2   6       70.78       66.20      3.36 o 
   2  -2   6       16.19       17.45      2.53 o 
   3  -2   6        8.77        6.97      2.04 o 
   4  -2   6        3.32        0.74      4.23 o 
   5  -2   6       39.50       30.59      8.30 o 
   6  -2   6       16.94       15.24      6.10 o 
  -8  -1   6        3.92        6.10      5.42 o 
  -7  -1   6        0.49       -0.68      3.72 o 
  -6  -1   6       14.74       23.70      6.43 o 
  -5  -1   6      101.73       89.40      9.14 o 
  -4  -1   6       44.94       39.18      3.50 o 
  -3  -1   6      249.50      286.33      8.00 o 
  -2  -1   6     1389.90     1444.32     16.76 o 
  -1  -1   6        0.87        0.68      1.06 o 
   0  -1   6       30.30       31.97      1.61 o 
   1  -1   6       92.07       95.27      3.94 o 
   2  -1   6      103.98      108.05      4.33 o 
   3  -1   6        0.29       -1.77      1.51 o 
   4  -1   6        2.76        3.12      2.51 o 
   5  -1   6       11.47       11.14      3.66 o 
   6  -1   6        2.63        1.03      3.63 o 
   7  -1   6        1.55        1.81      3.94 o 
  -7   0   6        1.19        5.08      5.08 o 
  -6   0   6       91.96      108.02     11.17 o 
  -5   0   6      131.55      123.93     10.84 o 
  -4   0   6        3.98        4.74      2.12 o 
  -3   0   6      291.50      329.44      8.58 o 
  -2   0   6       49.44       47.65      4.57 o 
  -1   0   6      429.03      426.55      7.31 o 
   0   0   6     1535.37     1565.20     32.00 o 
   1   0   6      223.60      217.25     10.34 o 
   2   0   6        0.43        2.14      1.10 o 
   3   0   6        0.46       -0.46      1.29 o 
   4   0   6       17.72       14.47      3.00 o 
   5   0   6       21.13       21.00      7.11 o 
   6   0   6       18.38       17.20      4.00 o 
   7   0   6        0.66       -1.73      4.17 o 
  -7   1   6        4.53        1.02      5.08 o 
  -6   1   6        0.00       -1.02      5.08 o 
  -5   1   6       80.84       84.65      9.14 o 
  -4   1   6        7.97       10.25      2.60 o 
  -3   1   6        1.02        2.03      1.92 o 
  -2   1   6      904.86      908.63     18.29 o 
  -1   1   6      679.29      647.64     13.88 o 
   0   1   6      258.05      236.58      9.82 o 
   1   1   6       29.15       28.56      1.24 o 
   2   1   6       87.24       75.03      2.72 o 
   3   1   6       93.02      109.72      3.78 o 
   4   1   6       48.33       46.23      4.29 o 
   5   1   6        1.32        2.84      2.61 o 
   6   1   6        1.75        0.30      4.06 o 
   7   1   6        0.18       -0.37      3.39 o 
   8   1   6        5.47       10.60      6.26 o 
  -7   2   6        2.46        2.71      5.42 o 
  -6   2   6        8.39        9.48      5.76 o 
  -5   2   6       21.54       23.36      6.10 o 
  -4   2   6        0.43       -0.92      2.02 o 
  -3   2   6       45.98       52.53      4.29 o 
  -2   2   6      321.71      346.28      9.74 o 
  -1   2   6      282.67      234.84      6.82 o 
   0   2   6       38.43       35.78      3.39 o 
   1   2   6      107.81      102.60      6.43 o 
   2   2   6        0.58        1.24      1.06 o 
   3   2   6      647.87      728.68     24.91 o 
   4   2   6       28.62       29.33      2.36 o 
   5   2   6        9.45        3.48      2.44 o 
   6   2   6       50.64       51.88      5.86 o 
   7   2   6        0.70       -2.52      3.22 o 
   8   2   6        1.18        0.42      4.56 o 
  -6   3   6        0.79       -5.42      5.08 o 
  -5   3   6       12.34        7.45      5.08 o 
  -4   3   6        7.43        6.96      3.23 o 
  -3   3   6        0.33        0.04      2.12 o 
  -2   3   6       88.11       76.53      6.77 o 
  -1   3   6      324.87      332.52     12.19 o 
   0   3   6       52.28       45.71      4.06 o 
   1   3   6        1.28        0.23      1.06 o 
   2   3   6        0.01       -1.29      1.13 o 
   3   3   6       11.78       10.95      1.78 o 
   4   3   6       82.59       74.60      3.52 o 
   5   3   6        5.38        1.32      3.22 o 
   6   3   6       31.32       25.55      4.29 o 
   7   3   6       35.58       25.51      4.74 o 
   8   3   6        1.56       -0.84      3.57 o 
  -5   4   6       50.04       55.53      8.80 o 
  -4   4   6        0.00        3.27      3.23 o 
  -3   4   6        0.94        0.68      3.72 o 
  -2   4   6       45.25       40.97      6.43 o 
  -1   4   6       21.26       22.69      4.40 o 
   0   4   6        2.65        4.74      3.05 o 
   1   4   6        0.56       -1.02      2.03 o 
   2   4   6        3.00        0.34      1.69 o 
   3   4   6       41.01       34.88      4.06 o 
   4   4   6       66.71       66.26      3.94 o 
   5   4   6       14.86       14.01      3.00 o 
   6   4   6       16.09       10.42      3.56 o 
   7   4   6       45.34       45.48      5.69 o 
   8   4   6        0.29       -2.90      3.25 o 
  -4   5   6        0.75        8.80      6.10 o 
  -3   5   6        6.64        0.68      3.39 o 
  -2   5   6        2.00        0.00      3.39 o 
  -1   5   6      106.08       95.83      8.13 o 
   0   5   6       10.82       12.53      4.40 o 
   1   5   6        2.79        4.40      3.05 o 
   2   5   6        5.86        4.29      2.12 o 
   3   5   6        0.14       -0.68      2.03 o 
   4   5   6       11.37       12.84      2.76 o 
   5   5   6        3.09        2.28      4.57 o 
   6   5   6        3.13        4.06      3.17 o 
   7   5   6       21.22       12.81      4.05 o 
   8   5   6        0.86       -1.16      3.74 o 
  -3   6   6        1.89       -1.35      5.08 o 
  -2   6   6        0.93        0.34      5.42 o 
  -1   6   6       17.60       12.53      4.06 o 
   0   6   6      148.77      143.57     11.17 o 
   1   6   6        0.02        2.03      3.72 o 
   2   6   6        6.70        8.63      2.75 o 
   3   6   6       68.31       61.97      7.11 o 
   4   6   6       19.83       19.30      4.06 o 
   5   6   6       11.09       10.03      3.07 o 
   6   6   6        1.88        3.07      3.00 o 
   7   6   6        2.80        5.76      4.06 o 
   8   6   6        0.83        2.71      4.74 o 
  -2   7   6        0.01        4.74      6.43 o 
  -1   7   6        4.18        5.08      4.40 o 
   0   7   6       35.47       53.50      8.80 o 
   1   7   6       14.50       18.96      7.45 o 
   2   7   6        0.01       -1.35      4.06 o 
   3   7   6        0.77        0.60      2.75 o 
   4   7   6       48.76       42.33      6.77 o 
   5   7   6        0.06        3.39      3.39 o 
   6   7   6        1.05       -1.02      3.39 o 
   7   7   6        7.42        4.40      4.40 o 
   0   8   6       10.81       22.69      9.14 o 
   1   8   6        9.47       11.17      7.45 o 
   2   8   6        0.33       -3.39      4.06 o 
   3   8   6        0.21        2.69      4.05 o 
   4   8   6        2.21       -2.87      4.29 o 
   5   8   6        2.36        4.40      4.74 o 
   6   8   6        0.51       -1.35      3.05 o 
   3   9   6        0.07       -1.35      6.10 o 
  -4  -8   7        0.13        0.30      7.11 o 
  -3  -8   7        0.01       -2.88      3.74 o 
  -2  -8   7        2.72        6.43      5.76 o 
  -6  -7   7        0.00        0.34      3.72 o 
  -5  -7   7        1.26        0.22      3.41 o 
  -4  -7   7        0.41       -1.68      2.88 o 
  -3  -7   7        0.31       -1.85      3.53 o 
  -2  -7   7        0.23       -2.78      2.75 o 
  -1  -7   7        7.20        6.10      5.08 o 
   0  -7   7        2.80        4.40      4.40 o 
   1  -7   7        0.70       -4.74      4.74 o 
  -7  -6   7        1.19        0.34      4.74 o 
  -6  -6   7        0.06       -1.02      4.06 o 
  -5  -6   7        3.18        3.31      3.22 o 
  -4  -6   7        3.49       -2.03      2.42 o 
  -3  -6   7        3.42        1.63      3.06 o 
  -2  -6   7        0.82        0.98      2.99 o 
  -1  -6   7        5.30        3.26      3.50 o 
   0  -6   7        1.89       -4.74      4.40 o 
   1  -6   7        0.03        4.06      5.08 o 
   2  -6   7        0.05       -1.69      3.72 o 
  -8  -5   7        0.77        2.71      5.08 o 
  -7  -5   7        2.31        5.08      5.08 o 
  -6  -5   7        8.19        7.45      4.06 o 
  -5  -5   7        0.02       -0.15      2.35 o 
  -4  -5   7        0.00       -0.11      2.51 o 
  -3  -5   7        1.48        1.02      2.42 o 
  -2  -5   7        4.65        1.75      3.89 o 
  -1  -5   7        4.12        2.78      2.12 o 
   0  -5   7       41.60       44.82      5.31 o 
   1  -5   7        0.29        1.90      3.69 o 
   2  -5   7        0.00       -1.35      2.71 o 
   3  -5   7        0.00        7.45      4.74 o 
   4  -5   7       34.83       29.12      7.11 o 
  -8  -4   7        1.45        0.34      4.74 o 
  -7  -4   7        7.93        6.43      5.42 o 
  -6  -4   7        0.03       -0.34      3.05 o 
  -5  -4   7        2.26        1.48      2.51 o 
  -4  -4   7       32.81       30.80      3.95 o 
  -3  -4   7        0.23        1.47      2.20 o 
  -2  -4   7        4.18        2.14      2.05 o 
  -1  -4   7        3.52        0.62      2.10 o 
   0  -4   7       11.46       13.34      3.38 o 
   1  -4   7       34.27       41.82      5.01 o 
   2  -4   7        2.54        0.07      2.88 o 
   3  -4   7        4.82        8.80      4.74 o 
   4  -4   7       53.29       42.33      7.45 o 
   5  -4   7        7.84        9.14      5.08 o 
  -8  -3   7        0.04        0.00      4.06 o 
  -7  -3   7        2.76        2.71      4.06 o 
  -6  -3   7      137.96      132.06     11.51 o 
  -5  -3   7       13.81        9.55      2.75 o 
  -4  -3   7       24.89       27.58      3.35 o 
  -3  -3   7       31.84       37.99      3.66 o 
  -2  -3   7       33.27       31.14      3.25 o 
  -1  -3   7       62.14       65.99      5.08 o 
   0  -3   7       22.37       20.73      2.20 o 
   1  -3   7       42.04       37.36      3.29 o 
   2  -3   7        0.69        0.58      1.99 o 
   3  -3   7        0.14       -3.07      2.28 o 
   4  -3   7        1.45        1.37      4.40 o 
   5  -3   7       19.23       20.32      5.76 o 
  -8  -2   7        1.98        1.02      4.40 o 
  -7  -2   7        2.43        0.68      4.06 o 
  -6  -2   7       41.30       47.07      7.11 o 
  -5  -2   7       48.32       42.00      3.99 o 
  -4  -2   7        0.83        1.19      1.68 o 
  -3  -2   7        0.07       -0.68      1.63 o 
  -2  -2   7      184.92      187.78      9.14 o 
  -1  -2   7       35.90       32.77      1.93 o 
   0  -2   7        1.62        0.36      0.98 o 
   1  -2   7      959.48     1011.23     12.71 o 
   2  -2   7       43.75       41.79      3.18 o 
   3  -2   7        2.43        0.81      1.84 o 
   4  -2   7       13.19        9.07      3.63 o 
   5  -2   7        4.79        4.74      3.87 o 
   6  -2   7        5.16        6.12      4.51 o 
  -8  -1   7        7.86       14.90      6.10 o 
  -7  -1   7        3.38        5.76      4.74 o 
  -6  -1   7       70.68       76.19      9.48 o 
  -5  -1   7        1.98        2.03      3.39 o 
  -4  -1   7        9.26        9.33      2.15 o 
  -3  -1   7      212.68      246.95      7.65 o 
  -2  -1   7      444.31      453.39      9.40 o 
  -1  -1   7       21.84       21.47      2.19 o 
   0  -1   7       19.24       18.97      1.26 o 
   1  -1   7      433.94      454.54     12.42 o 
   2  -1   7      134.24      130.06      5.50 o 
   3  -1   7       12.46        9.39      2.04 o 
   4  -1   7       23.49       20.97      3.69 o 
   5  -1   7       61.73       61.67      6.43 o 
   6  -1   7       24.60       17.93      4.97 o 
   7  -1   7        1.48        9.92      4.56 o 
  -7   0   7        7.00        8.13      4.74 o 
  -6   0   7      232.55      242.45     16.25 o 
  -5   0   7       68.02       65.35      7.79 o 
  -4   0   7       50.01       51.38      4.05 o 
  -3   0   7      179.98      189.21      6.58 o 
  -2   0   7      114.07      134.36      6.26 o 
  -1   0   7        2.16        1.83      1.13 o 
   0   0   7      224.84      262.91     13.88 o 
   1   0   7      310.14      336.59      5.38 o 
   2   0   7        0.06       -1.20      1.03 o 
   3   0   7        2.19        1.82      1.50 o 
   4   0   7        0.06        0.80      2.35 o 
   5   0   7        9.05        6.96      5.08 o 
   6   0   7       18.21       19.26      7.28 o 
   7   0   7        0.05        0.39      4.25 o 
  -7   1   7        0.74       -1.35      5.76 o 
  -6   1   7       19.36       22.01      6.43 o 
  -5   1   7       24.74       22.69      5.76 o 
  -4   1   7       21.25       25.79      3.57 o 
  -3   1   7       78.62       74.77      4.63 o 
  -2   1   7     1511.39     1488.48     18.26 o 
  -1   1   7      430.90      402.68     13.38 o 
   0   1   7       50.75       48.44      2.03 o 
   1   1   7       71.68       73.14      5.08 o 
   2   1   7       18.90       22.43      2.49 o 
   3   1   7       54.92       55.40      2.92 o 
   4   1   7      102.71      104.67      6.10 o 
   5   1   7       28.88       27.09      5.08 o 
   6   1   7      150.39      123.37     17.95 o 
   7   1   7        0.85        4.73      7.11 o 
  -6   2   7       21.88       13.88      6.77 o 
  -5   2   7        1.74       -0.34      3.72 o 
  -4   2   7        0.25       -0.78      2.27 o 
  -3   2   7       23.17       20.84      2.99 o 
  -2   2   7       57.03       59.37      4.06 o 
  -1   2   7      369.08      340.83     12.02 o 
   0   2   7       94.21       84.18      3.22 o 
   1   2   7       38.30       38.91      1.55 o 
   2   2   7       29.01       26.03      2.12 o 
   3   2   7       24.13       25.73      2.04 o 
   4   2   7      128.77      143.47      8.51 o 
   5   2   7       13.91        9.56      2.99 o 
   6   2   7        0.05       -3.07      3.09 o 
   7   2   7        5.55       -0.09      3.26 o 
   8   2   7        0.26        0.77      4.06 o 
  -6   3   7        1.39        3.39      5.42 o 
  -5   3   7       18.39       20.66      6.77 o 
  -4   3   7        8.23        6.02      3.23 o 
  -3   3   7        0.26       -1.23      2.60 o 
  -2   3   7        0.04       -0.86      2.20 o 
  -1   3   7       21.83       23.40      3.09 o 
   0   3   7       58.91       57.40     11.51 o 
   1   3   7        1.49        0.08      0.89 o 
   2   3   7       21.79       22.36      2.05 o 
   3   3   7        6.28        6.01      1.51 o 
   4   3   7       63.48       68.44      3.52 o 
   5   3   7       26.77       22.09      5.59 o 
   6   3   7       41.07       36.36      4.77 o 
   7   3   7       10.18        3.86      3.79 o 
   8   3   7        8.82        8.97      4.39 o 
  -5   4   7       17.00       18.96      7.11 o 
  -4   4   7        0.03       -0.16      3.00 o 
  -3   4   7        1.68        2.20      3.11 o 
  -2   4   7       13.80       10.84      4.40 o 
  -1   4   7       10.16        2.71      3.39 o 
   0   4   7        3.69        2.71      2.71 o 
   1   4   7       27.98       19.30      3.05 o 
   2   4   7       27.55       27.43      3.39 o 
   3   4   7       18.76       21.26      2.76 o 
   4   4   7        7.14        5.12      1.91 o 
   5   4   7        0.03       -0.28      2.35 o 
   6   4   7       43.09       40.32      4.96 o 
   7   4   7       10.44        7.60      3.74 o 
   8   4   7        0.47       -1.65      3.79 o 
  -4   5   7        0.42        2.60      3.50 o 
  -3   5   7        0.26        2.03      4.74 o 
  -2   5   7        1.03       -1.35      3.05 o 
  -1   5   7      290.08      256.00     12.19 o 
   0   5   7       27.03       23.70      4.74 o 
   1   5   7       13.24       11.85      3.39 o 
   2   5   7        3.35        0.65      1.78 o 
   3   5   7       13.07       10.16      2.71 o 
   4   5   7        7.26        7.18      2.36 o 
   5   5   7        2.10        3.39      2.76 o 
   6   5   7        5.96        5.72      3.17 o 
   7   5   7        1.88       -0.06      3.18 o 
   8   5   7        2.38        0.68      3.48 o 
  -3   6   7        0.11       -2.37      4.06 o 
  -2   6   7        0.04        0.34      4.06 o 
  -1   6   7       11.45       12.19      5.08 o 
   0   6   7        1.44        9.82      5.42 o 
   1   6   7        0.04       -3.05      3.72 o 
   2   6   7        0.67        0.09      2.27 o 
   4   6   7        0.74        0.68      2.71 o 
   5   6   7        2.32       -1.61      2.61 o 
   6   6   7       23.15       23.67      4.31 o 
   7   6   7        5.79        9.98      3.88 o 
  -2   7   7        0.16       -1.02      4.40 o 
  -1   7   7        0.23       -2.71      5.42 o 
   0   7   7       51.68       61.63      9.48 o 
   1   7   7        0.30       -0.34      5.42 o 
   2   7   7        1.91       -1.02      4.06 o 
   3   7   7        0.62        0.96      3.33 o 
   4   7   7       23.10       24.04      5.08 o 
   5   7   7        9.69        9.82      4.06 o 
   6   7   7        1.05        2.37      4.06 o 
   7   7   7        5.11        1.35      4.40 o 
   0   8   7        8.74       18.96      8.47 o 
   1   8   7        0.28        1.35      6.43 o 
   2   8   7        0.45        1.69      5.08 o 
   3   8   7        1.85        0.93      3.57 o 
   4   8   7        4.13        4.10      4.42 o 
   5   8   7        1.70       -3.72      4.40 o 
   6   8   7        0.00       -1.02      3.39 o 
  -3  -8   8        0.41       13.47     15.07 o 
  -6  -7   8        0.46        0.68      4.06 o 
  -5  -7   8        0.96       -1.67      2.84 o 
  -4  -7   8        4.06        2.46      3.41 o 
  -3  -7   8        0.03       -0.30      3.13 o 
  -2  -7   8        2.62       -0.58      3.22 o 
  -1  -7   8        2.13        0.34      3.72 o 
   0  -7   8        1.43        4.74      5.42 o 
  -7  -6   8        2.18        3.39      4.40 o 
  -6  -6   8        1.46        0.68      3.72 o 
  -5  -6   8        0.02       -0.63      2.96 o 
  -4  -6   8        0.03       -0.11      3.22 o 
  -3  -6   8        1.12       -0.79      3.03 o 
  -2  -6   8        1.01       -1.71      2.30 o 
  -1  -6   8        0.91       -2.98      2.96 o 
   0  -6   8        5.54        5.25      5.01 o 
   1  -6   8        1.39       -2.71      4.06 o 
   2  -6   8        1.09        0.34      4.40 o 
  -7  -5   8        2.67        1.35      4.40 o 
  -6  -5   8        1.54       -2.71      3.05 o 
  -5  -5   8        5.47        7.55      3.25 o 
  -4  -5   8        1.64        3.28      2.87 o 
  -3  -5   8        0.42       -1.89      2.31 o 
  -2  -5   8        2.29       -0.03      3.56 o 
  -1  -5   8       46.49       37.40      3.81 o 
   0  -5   8        9.58        8.86      3.30 o 
   1  -5   8        2.23        4.84      3.66 o 
   2  -5   8        0.62        0.00      3.72 o 
   3  -5   8        0.14        0.34      4.06 o 
  -8  -4   8        0.57        0.00      5.08 o 
  -7  -4   8        0.29        3.39      4.40 o 
  -6  -4   8        0.64       -0.34      3.39 o 
  -5  -4   8       14.71       12.57      2.93 o 
  -4  -4   8        3.12        1.69      2.44 o 
  -3  -4   8       18.30       19.31      3.32 o 
  -2  -4   8        0.11       -1.47      1.82 o 
  -1  -4   8       52.08       50.74      3.85 o 
   0  -4   8       18.98       13.58      3.03 o 
   1  -4   8        0.02        0.14      2.76 o 
   2  -4   8        0.43       -0.13      2.56 o 
   3  -4   8        3.50        5.08      4.40 o 
   4  -4   8        0.01        3.39      4.06 o 
  -8  -3   8        0.38        0.68      4.40 o 
  -7  -3   8        0.15        0.00      4.06 o 
  -6  -3   8       40.07       28.44      5.76 o 
  -5  -3   8       16.56       19.22      3.57 o 
  -4  -3   8        0.07        1.18      2.02 o 
  -3  -3   8        9.40        9.37      2.36 o 
  -2  -3   8        0.59        1.08      1.78 o 
  -1  -3   8      228.37      220.05     14.06 o 
   0  -3   8      410.14      400.56      7.98 o 
   1  -3   8       92.08       81.75      4.41 o 
   2  -3   8        9.47        8.60      2.25 o 
   3  -3   8       13.77       10.97      3.16 o 
   4  -3   8        7.27       10.84      3.38 o 
   5  -3   8        3.09        6.43      4.74 o 
  -8  -2   8        1.78        2.37      4.74 o 
  -7  -2   8       28.44       25.73      6.43 o 
  -6  -2   8        4.38        3.72      4.06 o 
  -5  -2   8        2.21        0.85      2.39 o 
  -4  -2   8       26.10       23.15      2.87 o 
  -3  -2   8        2.77        4.24      1.78 o 
  -2  -2   8      285.87      319.97      8.95 o 
  -1  -2   8        0.03        0.49      0.99 o 
   0  -2   8      119.93      126.08      3.51 o 
   1  -2   8      248.84      283.70      6.94 o 
   2  -2   8        6.53        4.84      2.01 o 
   3  -2   8       70.44       61.84      4.27 o 
   4  -2   8        1.30        0.89      3.18 o 
   5  -2   8        0.01        0.41      3.42 o 
   6  -2   8        0.23        1.64      4.25 o 
  -8  -1   8        2.08        4.06      4.74 o 
  -7  -1   8       17.93       13.88      5.42 o 
  -6  -1   8       63.03       54.86      8.13 o 
  -5  -1   8        1.29        2.23      2.27 o 
  -4  -1   8        3.76        2.37      1.92 o 
  -3  -1   8       26.43       35.68      3.23 o 
  -2  -1   8       33.65       38.60      3.09 o 
  -1  -1   8       33.92       29.78      2.44 o 
   0  -1   8       17.46       19.74      1.35 o 
   1  -1   8      359.91      386.27      7.08 o 
   2  -1   8       28.11       34.08      2.69 o 
   3  -1   8       15.98       12.61      2.41 o 
   4  -1   8        0.78       -0.08      2.61 o 
   5  -1   8      770.23      799.74     51.47 o 
   6  -1   8        0.00        6.43      9.48 o 
  -7   0   8       13.33        9.82      5.08 o 
  -6   0   8       92.61       78.90      9.82 o 
  -5   0   8       49.41       50.12      7.11 o 
  -4   0   8        4.38        2.51      2.02 o 
  -3   0   8      138.60      159.02      6.46 o 
  -2   0   8      597.49      648.20     21.50 o 
  -1   0   8        4.53        2.12      1.18 o 
   0   0   8        7.88        6.61      0.93 o 
   1   0   8      100.08      104.29      3.20 o 
   2   0   8        0.14        0.50      1.19 o 
   3   0   8        6.30        4.88      1.69 o 
   4   0   8        7.54        7.41      2.88 o 
   5   0   8      181.88      179.10      9.59 o 
   6   0   8       68.54       59.46      6.57 o 
   7   0   8        2.31        0.47      4.20 o 
  -7   1   8        1.30        4.40      5.76 o 
  -6   1   8        4.01        8.47      6.10 o 
  -5   1   8       42.87       50.12      7.79 o 
  -4   1   8        0.00        0.06      1.87 o 
  -3   1   8        4.62        1.67      1.78 o 
  -2   1   8      705.42      728.66     12.97 o 
  -1   1   8       34.99       40.41      2.76 o 
   0   1   8       67.50       65.79      2.15 o 
   1   1   8       40.85       40.97      4.06 o 
   2   1   8      485.82      545.96      7.75 o 
   3   1   8        2.02        2.89      1.38 o 
   4   1   8        8.76        7.73      2.68 o 
   5   1   8       66.80       58.42      5.69 o 
   6   1   8       56.69       38.55      5.51 o 
   7   1   8       16.40       17.54      4.70 o 
  -6   2   8       47.05       59.26      9.82 o 
  -5   2   8       22.08       26.41      6.10 o 
  -4   2   8        2.16        2.37      2.63 o 
  -3   2   8        2.17        3.03      2.36 o 
  -2   2   8       26.86       27.89      3.22 o 
  -1   2   8        2.00        2.84      1.54 o 
   0   2   8      314.92      324.17      6.82 o 
   1   2   8       11.13        9.82      1.21 o 
   2   2   8       41.96       44.29      2.51 o 
   3   2   8        0.84        0.51      1.30 o 
   4   2   8        9.16        7.08      2.31 o 
   5   2   8        3.04        3.52      3.39 o 
   6   2   8       65.30       62.02      6.43 o 
   7   2   8        0.84        0.20      3.74 o 
   8   2   8        0.22        2.30      4.21 o 
  -6   3   8        3.50        9.48      6.77 o 
  -5   3   8       16.16       10.16      4.74 o 
  -4   3   8        0.01        3.52      2.99 o 
  -3   3   8        0.52        0.84      2.19 o 
  -2   3   8       26.40       23.82      3.33 o 
  -1   3   8       47.82       49.99      4.06 o 
   0   3   8        0.87       -0.56      1.51 o 
   1   3   8       35.88       33.49      2.39 o 
   2   3   8       62.05       53.89      2.88 o 
   3   3   8        1.46        2.31      2.37 o 
   4   3   8       32.41       31.21      2.65 o 
   5   3   8        0.56       -0.14      2.51 o 
   6   3   8        0.99       -3.13      2.87 o 
   7   3   8        0.11        1.35      3.32 o 
   8   3   8        1.88        5.37      4.40 o 
  -5   4   8        3.61        8.80      5.42 o 
  -4   4   8        0.01       -1.35      3.25 o 
  -3   4   8        0.71        0.17      2.84 o 
  -2   4   8       13.04       12.30      3.23 o 
  -1   4   8       27.22       24.04      4.74 o 
   0   4   8       13.08       25.06      4.06 o 
   1   4   8       13.37       11.85      2.37 o 
   2   4   8       43.07       40.30      6.10 o 
   3   4   8       11.60        9.27      2.05 o 
   4   4   8       19.64       16.87      2.35 o 
   5   4   8        0.64       -1.29      2.25 o 
   6   4   8       16.53       13.49      3.82 o 
   7   4   8        4.37        0.69      3.89 o 
   8   4   8        2.24        5.76      8.13 o 
  -4   5   8        0.16       -0.05      4.06 o 
  -3   5   8        0.23        3.15      3.23 o 
  -2   5   8        3.03       -0.34      3.05 o 
  -1   5   8       55.25       53.16      7.11 o 
   0   5   8        4.21        7.79      4.40 o 
   1   5   8        0.01       -1.69      2.37 o 
   2   5   8        2.95        3.13      2.02 o 
   3   5   8        3.52        8.47      3.05 o 
   4   5   8        0.79        0.05      1.90 o 
   5   5   8        1.01       -1.03      2.36 o 
   6   5   8        2.08        0.06      2.76 o 
   7   5   8       26.69       25.51      4.87 o 
   8   5   8        6.63        6.77      8.13 o 
  -3   6   8        0.09       -1.69      5.08 o 
  -2   6   8        5.05        7.45      5.42 o 
  -1   6   8        8.62        8.80      5.42 o 
   0   6   8        0.01        5.42      5.08 o 
   1   6   8        0.58        5.08      5.08 o 
   2   6   8        0.04       -4.40      3.39 o 
   3   6   8        0.00        1.95      3.05 o 
   4   6   8        0.28        0.68      2.71 o 
   5   6   8        0.31       -0.11      2.42 o 
   6   6   8       12.19       13.40      4.23 o 
   7   6   8       22.63       17.95      7.45 o 
  -2   7   8        0.00        3.72      6.43 o 
  -1   7   8       20.25       29.12      7.45 o 
   0   7   8        2.54        6.77      5.76 o 
   1   7   8        0.01       -0.34      5.08 o 
   2   7   8        3.50       -0.68      3.39 o 
   3   7   8        0.36       -2.11      2.99 o 
   4   7   8        1.54        1.35      3.72 o 
   5   7   8        0.01       -0.53      3.39 o 
   6   7   8        2.35        0.00      4.06 o 
   0   8   8        9.24       12.87      6.43 o 
   1   8   8        0.71       -1.35      6.10 o 
   2   8   8        0.41        3.05      4.74 o 
   3   8   8       19.72       15.24      6.43 o 
   4   8   8        1.10        0.28      3.95 o 
   5   8   8        0.84       -1.02      3.72 o 
  -6  -7   9        0.06        0.34      4.06 o 
  -5  -7   9        0.85        2.38      3.11 o 
  -4  -7   9        2.92        0.04      3.57 o 
  -3  -7   9        0.03       -2.42      2.73 o 
  -2  -7   9       22.99       21.22      4.34 o 
  -1  -7   9       24.30       28.75      6.77 o 
   0  -7   9        2.60        0.68      5.08 o 
  -7  -6   9        0.85       -1.02      4.06 o 
  -6  -6   9        0.35        1.02      3.72 o 
  -5  -6   9        2.27        0.46      3.26 o 
  -4  -6   9        0.00       -2.68      2.50 o 
  -3  -6   9        0.10       -1.25      2.92 o 
  -2  -6   9       13.78       12.56      3.17 o 
  -1  -6   9        2.82        1.66      3.69 o 
   0  -6   9       20.00       25.15      5.61 o 
   1  -6   9        0.01       -0.34      4.74 o 
   2  -6   9        5.56        5.42      4.40 o 
  -7  -5   9        5.30        2.37      4.40 o 
  -6  -5   9        0.01       -3.72      3.05 o 
  -5  -5   9       10.76        9.34      3.57 o 
  -4  -5   9        6.19        4.47      2.88 o 
  -3  -5   9        0.24        0.34      2.56 o 
  -2  -5   9        0.74       -0.97      2.17 o 
  -1  -5   9      100.35       96.97      5.54 o 
   0  -5   9        4.81        3.51      3.32 o 
   1  -5   9        2.13       -0.96      2.84 o 
   2  -5   9        0.25        0.33      3.39 o 
   3  -5   9        1.91        6.43      4.74 o 
  -7  -4   9        4.49        5.08      4.40 o 
  -6  -4   9        0.29       -1.35      3.39 o 
  -5  -4   9        5.57        2.22      2.60 o 
  -4  -4   9        9.54        8.39      2.75 o 
  -3  -4   9        5.84        5.25      2.36 o 
  -2  -4   9        1.57       -0.90      2.12 o 
  -1  -4   9       50.67       45.73      3.72 o 
   0  -4   9        0.72        0.03      2.87 o 
   1  -4   9        3.71        4.67      3.39 o 
   2  -4   9        0.94        0.35      2.92 o 
   3  -4   9       40.17       39.33      5.84 o 
   4  -4   9        8.57       12.53      4.74 o 
  -8  -3   9        0.33        0.00      4.40 o 
  -7  -3   9        3.24        0.68      4.40 o 
  -6  -3   9       21.08       18.62      5.08 o 
  -5  -3   9        1.05        0.00      2.15 o 
  -4  -3   9        0.30        0.46      2.02 o 
  -3  -3   9        0.02       -0.99      1.48 o 
  -2  -3   9        7.36        8.32      2.31 o 
  -1  -3   9       19.19       23.32      3.66 o 
   0  -3   9      142.20      137.99      4.98 o 
   1  -3   9        0.03        0.37      1.94 o 
   2  -3   9        0.06        0.83      2.52 o 
   3  -3   9        2.11       -1.90      2.49 o 
   4  -3   9      133.52      129.77     19.30 o 
   5  -3   9        6.29        3.84      4.05 o 
  -8  -2   9        0.08       -2.37      4.40 o 
  -7  -2   9        1.80        2.71      4.06 o 
  -6  -2   9        2.52        4.40      4.06 o 
  -5  -2   9        0.09       -0.71      3.39 o 
  -4  -2   9       30.93       26.88      3.23 o 
  -3  -2   9        7.66        5.87      2.12 o 
  -2  -2   9       32.08       30.96      3.25 o 
  -1  -2   9        4.62        5.96      1.33 o 
   0  -2   9      108.31      112.37      3.38 o 
   1  -2   9      134.83      134.22      4.93 o 
   2  -2   9       10.30       11.17      2.38 o 
   3  -2   9       32.87       26.99      3.20 o 
   4  -2   9      357.93      367.19     16.93 o 
   5  -2   9       53.21       47.23      6.60 o 
   6  -2   9        0.01        0.21      4.00 o 
  -7  -1   9        5.21        6.10      4.74 o 
  -6  -1   9       81.40       76.53      9.48 o 
  -5  -1   9       75.17       60.68      4.87 o 
  -4  -1   9       15.91       11.02      2.51 o 
  -3  -1   9       35.12       44.36      3.81 o 
  -2  -1   9       10.29       13.84      3.56 o 
  -1  -1   9      123.70      123.70      4.76 o 
   0  -1   9      536.59      604.42      9.68 o 
   1  -1   9      499.11      595.50     11.04 o 
   2  -1   9        0.26       -0.24      1.64 o 
   3  -1   9        3.84        4.24      1.96 o 
   4  -1   9        6.92        1.59      2.92 o 
   5  -1   9       10.59       16.49      5.59 o 
   6  -1   9       10.73       17.36      8.47 o 
  -7   0   9        5.79        6.10      4.74 o 
  -6   0   9       22.31       20.32      5.76 o 
  -5   0   9        7.73        8.47      4.40 o 
  -4   0   9        4.79        3.05      2.15 o 
  -3   0   9        1.26        0.34      1.92 o 
  -2   0   9       30.21       29.28      2.84 o 
  -1   0   9       10.22       11.47      1.86 o 
   0   0   9       59.69       61.97      5.76 o 
   1   0   9     1850.09     2014.86     34.26 o 
   2   0   9       41.75       42.20      2.58 o 
   3   0   9       65.00       61.35      3.59 o 
   4   0   9        7.54        7.92      2.82 o 
   5   0   9       40.35       44.81      5.89 o 
   6   0   9        2.49        0.01      3.33 o 
   7   0   9        2.93        3.29      3.90 o 
  -7   1   9        5.85        0.34      6.10 o 
  -6   1   9       41.29       48.42      8.80 o 
  -5   1   9        0.76        3.72      4.06 o 
  -4   1   9        0.96        1.18      2.27 o 
  -3   1   9       13.47        5.88      2.27 o 
  -2   1   9      254.86      258.67      7.95 o 
  -1   1   9      134.50      130.87      4.70 o 
   0   1   9        9.63       11.51      3.05 o 
   1   1   9     3313.68     3505.71     43.00 o 
   2   1   9      165.04      199.68      4.73 o 
   3   1   9        2.19        0.41      1.43 o 
   4   1   9       85.79       86.58      5.76 o 
   5   1   9      321.73      322.59     12.28 o 
   6   1   9       43.61       31.43      5.13 o 
   7   1   9        0.09        0.51      5.44 o 
  -6   2   9       52.80       59.60      9.48 o 
  -5   2   9       26.31       30.14      6.43 o 
  -4   2   9        3.21        2.76      2.27 o 
  -3   2   9       10.34       10.50      2.87 o 
  -2   2   9       76.83       86.65      5.25 o 
  -1   2   9       93.39       84.15      4.13 o 
   0   2   9       74.33       73.82      3.22 o 
   1   2   9      844.26      828.47      8.84 o 
   2   2   9       83.63       87.82      3.18 o 
   3   2   9        0.00       -0.21      1.32 o 
   4   2   9       14.91       14.34      2.76 o 
   5   2   9       25.45       30.53      5.93 o 
   6   2   9        4.68        5.32      3.88 o 
   7   2   9        0.23        2.27      4.31 o 
  -6   3   9        4.90        6.43      6.10 o 
  -5   3   9        5.07        3.39      4.06 o 
  -4   3   9        0.87       -1.43      2.84 o 
  -3   3   9        0.00       -0.63      2.36 o 
  -2   3   9      209.65      210.22     11.34 o 
  -1   3   9       90.73       81.62      4.76 o 
   0   3   9       22.83       25.99      2.61 o 
   1   3   9       16.86       17.65      2.03 o 
   2   3   9       41.91       42.40      2.71 o 
   3   3   9        0.50       -0.34      1.38 o 
   4   3   9       62.52       58.82      3.42 o 
   5   3   9       87.91       90.90      6.35 o 
   6   3   9      128.17      129.98      8.22 o 
   7   3   9       20.66       14.56      8.13 o 
   8   3   9        0.77       -1.02      6.10 o 
  -5   4   9        0.30        6.43      6.43 o 
  -4   4   9        0.04       -1.19      3.59 o 
  -3   4   9        0.00       -2.47      2.93 o 
  -2   4   9       20.72       21.90      3.72 o 
  -1   4   9        7.64        4.35      2.76 o 
   0   4   9        0.10       -2.03      1.94 o 
   1   4   9       23.40       23.06      2.87 o 
   2   4   9       77.75       79.77      3.51 o 
   3   4   9       37.43       37.86      3.00 o 
   4   4   9       19.07       20.21      2.60 o 
   5   4   9        1.45       -2.48      3.39 o 
   6   4   9        8.63        7.68      3.42 o 
   7   4   9       26.61       20.66      6.77 o 
   8   4   9        0.10        0.34      7.79 o 
  -4   5   9        1.83        3.34      4.31 o 
  -3   5   9        0.07        3.11      3.74 o 
  -2   5   9        0.98       -3.39      7.11 o 
  -1   5   9        0.16        2.03      4.40 o 
   0   5   9        6.98        7.79      4.06 o 
   1   5   9        3.66        9.14      4.06 o 
   2   5   9        3.01        0.37      1.63 o 
   3   5   9        2.56        1.45      1.94 o 
   4   5   9        9.78        3.97      2.31 o 
   5   5   9       11.45       10.83      5.42 o 
   6   5   9       13.70       25.40      7.11 o 
   7   5   9       25.56       29.80      8.47 o 
  -3   6   9        0.49        1.68      4.45 o 
  -2   6   9        4.71       11.51      5.42 o 
  -1   6   9        1.48        2.03      5.08 o 
   0   6   9        0.67       -0.34      4.74 o 
   1   6   9        2.58        3.05      4.74 o 
   2   6   9       23.42       19.64      4.40 o 
   3   6   9        6.67        7.60      2.84 o 
   4   6   9        0.20       -1.13      2.42 o 
   5   6   9        0.01       -2.03      2.66 o 
   6   6   9       15.83       14.22      7.45 o 
   7   6   9        0.17        1.69      6.77 o 
  -2   7   9        0.05        8.13      5.76 o 
  -1   7   9       12.88       14.22      6.10 o 
   0   7   9        1.50        1.35      5.08 o 
   1   7   9        0.09        5.08      5.08 o 
   2   7   9        1.20       -0.68      3.72 o 
   3   7   9        0.64        1.93      2.84 o 
   5   7   9        0.08       -2.03      5.08 o 
   6   7   9        2.23       10.84      6.43 o 
   0   8   9        0.45        2.71      5.76 o 
   1   8   9        0.10       -2.03      5.08 o 
   2   8   9        0.05        5.42      7.11 o 
  -5  -7  10        0.10       -1.04      3.43 o 
  -4  -7  10        0.33       -1.96      4.06 o 
  -3  -7  10        2.20        1.43      3.51 o 
  -2  -7  10       13.78       10.53      3.80 o 
  -1  -7  10       14.10       12.67      4.40 o 
   0  -7  10        5.80        1.35      5.42 o 
  -6  -6  10        1.13        2.03      4.06 o 
  -5  -6  10        1.79        4.11      3.30 o 
  -4  -6  10        1.69       -1.67      3.06 o 
  -3  -6  10        0.02       -1.69      3.11 o 
  -2  -6  10        8.13        7.04      3.26 o 
  -1  -6  10        1.22        3.13      3.48 o 
   0  -6  10        6.09        4.62      4.72 o 
   1  -6  10        2.27       -0.41      4.51 o 
  -7  -5  10        3.34        5.08      4.40 o 
  -6  -5  10        0.01       -1.02      4.06 o 
  -5  -5  10        4.59       -1.00      3.00 o 
  -4  -5  10       13.03       16.14      3.66 o 
  -3  -5  10        0.45        1.33      2.56 o 
  -2  -5  10        2.75        1.10      2.27 o 
  -1  -5  10        0.23       -1.59      2.21 o 
   0  -5  10       14.06       15.70      4.06 o 
   1  -5  10        0.03        1.16      3.50 o 
   2  -5  10        1.18        0.61      3.06 o 
   3  -5  10       10.89       17.95      6.43 o 
  -7  -4  10        3.76        2.71      4.06 o 
  -6  -4  10       16.04       15.92      5.08 o 
  -5  -4  10        1.63        0.29      2.56 o 
  -4  -4  10        0.13        0.79      2.37 o 
  -3  -4  10        0.74        0.07      2.25 o 
  -2  -4  10        0.03       -0.56      2.42 o 
  -1  -4  10        7.47       11.33      2.42 o 
   0  -4  10       48.32       45.25      6.26 o 
   1  -4  10        5.25        0.35      3.22 o 
   2  -4  10        7.51        5.16      3.18 o 
   3  -4  10       83.54       99.19      8.13 o 
   4  -4  10        1.40        1.69      4.40 o 
  -7  -3  10        7.87        8.47      4.40 o 
  -6  -3  10       20.84       20.66      5.42 o 
  -5  -3  10        0.18        0.14      2.19 o 
  -4  -3  10        5.37        3.08      2.36 o 
  -3  -3  10       14.04       13.26      2.56 o 
  -2  -3  10        0.19        0.38      1.74 o 
  -1  -3  10      278.97      295.79     18.29 o 
   0  -3  10       64.91       55.94      4.51 o 
   1  -3  10        4.31        4.06      2.13 o 
   2  -3  10        0.24       -1.65      1.96 o 
   3  -3  10        0.50       -0.59      2.49 o 
   4  -3  10        5.42        7.52      3.69 o 
   5  -3  10        4.73        2.94      3.47 o 
  -7  -2  10        1.21       -1.69      4.06 o 
  -6  -2  10        0.59       -1.69      3.05 o 
  -5  -2  10       29.57       24.70      3.47 o 
  -4  -2  10       15.14       14.08      2.84 o 
  -3  -2  10       37.18       35.09      3.42 o 
  -2  -2  10        6.32        4.36      2.00 o 
  -1  -2  10       90.10       95.50      3.58 o 
   0  -2  10       12.21       13.02      1.88 o 
   1  -2  10        0.53        1.12      1.78 o 
   2  -2  10        5.03        3.46      2.14 o 
   3  -2  10        2.59       -2.10      2.62 o 
   4  -2  10        0.03       -0.30      2.92 o 
   5  -2  10        1.54        1.16      3.25 o 
   6  -2  10        0.03        1.58      4.24 o 
  -7  -1  10        1.54        1.02      3.72 o 
  -6  -1  10       49.23       46.39      7.45 o 
  -5  -1  10        0.75        4.55      2.51 o 
  -4  -1  10       84.25       78.35      5.14 o 
  -3  -1  10       17.69       20.69      2.75 o 
  -2  -1  10       40.73       33.81      3.17 o 
  -1  -1  10      214.28      223.06      6.70 o 
   0  -1  10     3915.85     4516.05     43.30 o 
   1  -1  10      128.82      147.74      4.88 o 
   2  -1  10        0.02        0.01      1.51 o 
   3  -1  10       41.43       45.34      3.66 o 
   4  -1  10       12.89       13.02      3.74 o 
   5  -1  10        4.15        2.21      3.60 o 
   6  -1  10        0.08       -0.55      3.74 o 
  -7   0  10        7.08        2.71      4.74 o 
  -6   0  10        2.18        0.68      4.06 o 
  -5   0  10        4.97        1.52      2.39 o 
  -4   0  10        7.96        5.99      2.36 o 
  -3   0  10       17.87       17.69      2.75 o 
  -2   0  10      489.91      518.82     10.90 o 
  -1   0  10        1.82        0.80      1.18 o 
   0   0  10      631.71      742.85      9.64 o 
   1   0  10      312.13      349.07      6.23 o 
   2   0  10       20.39       22.39      2.32 o 
   3   0  10      131.01      126.71      5.81 o 
   4   0  10        2.20        4.87      2.68 o 
   5   0  10        0.01        2.59      3.57 o 
   6   0  10        3.71        1.48      3.83 o 
   7   0  10        0.10        4.06      9.14 o 
  -7   1  10       10.48       17.95      6.43 o 
  -6   1  10       20.50       17.61      6.43 o 
  -5   1  10        2.75        3.72      3.72 o 
  -4   1  10        8.26        5.79      2.60 o 
  -3   1  10        1.94        0.00      1.78 o 
  -2   1  10        4.05        2.90      1.87 o 
  -1   1  10       10.97        7.66      1.94 o 
   0   1  10      121.01      105.99      7.45 o 
   1   1  10      104.67      116.82      8.13 o 
   2   1  10        0.16        3.18      2.19 o 
   3   1  10        0.08        1.71      1.50 o 
   4   1  10        0.67        1.68      2.56 o 
   5   1  10      930.81      934.28     30.31 o 
   6   1  10       27.30       24.77      6.26 o 
   7   1  10        0.49        6.43      7.79 o 
  -6   2  10       18.77       18.96      6.77 o 
  -5   2  10        9.78       17.27      5.42 o 
  -4   2  10        7.31        7.50      2.99 o 
  -3   2  10       50.89       51.33      4.42 o 
  -2   2  10       75.69       67.51      4.53 o 
  -1   2  10       56.81       49.73      4.91 o 
   0   2  10       15.08       12.13      1.51 o 
   1   2  10       22.41       26.07      4.74 o 
   2   2  10        6.06        4.19      1.21 o 
   3   2  10       27.63       24.97      2.25 o 
   4   2  10       13.59       17.36      2.93 o 
   5   2  10      449.37      468.24     16.42 o 
   6   2  10      156.23      147.98     14.90 o 
   7   2  10        5.45        2.71      6.10 o 
  -6   3  10        1.52        4.40      7.11 o 
  -5   3  10        9.21        9.48      5.42 o 
  -4   3  10        4.98        5.25      3.11 o 
  -3   3  10        0.24        0.24      2.75 o 
  -2   3  10      181.72      170.00      7.40 o 
  -1   3  10        0.23        0.76      1.54 o 
   0   3  10        1.37       -1.43      1.54 o 
   1   3  10       34.30       36.99      2.66 o 
   2   3  10      173.13      161.08      4.74 o 
   3   3  10        0.98        1.75      1.44 o 
   4   3  10       22.76       23.60      2.48 o 
   5   3  10      106.57      107.46      6.92 o 
   6   3  10      118.18      128.00     13.88 o 
   7   3  10        5.08        0.00      6.43 o 
  -5   4  10        1.27        7.11      6.43 o 
  -4   4  10        0.04        1.13      3.47 o 
  -3   4  10        3.87        3.57      3.17 o 
  -2   4  10        3.04        3.39      2.60 o 
  -1   4  10        0.98       -2.83      2.56 o 
   0   4  10       18.60       20.04      3.22 o 
   1   4  10        8.01       10.66      2.68 o 
   2   4  10       22.43       20.45      1.95 o 
   3   4  10        3.78        3.34      2.20 o 
   4   4  10        0.85       -0.34      1.68 o 
   5   4  10        0.39       -1.02      5.42 o 
   6   4  10       86.25       81.95     10.84 o 
   7   4  10        8.22        0.68      5.76 o 
  -4   5  10        0.02        1.71      3.88 o 
  -3   5  10        1.45        2.66      4.20 o 
  -2   5  10        0.44       -1.28      3.32 o 
  -1   5  10        8.14       10.45      5.59 o 
   0   5  10        2.94       -2.28      8.47 o 
   1   5  10        4.03        2.80      2.93 o 
   2   5  10       70.28       80.14      5.18 o 
   3   5  10        0.29       -0.45      1.82 o 
   4   5  10        5.63        3.72      4.06 o 
   5   5  10        0.09        0.34      4.40 o 
   6   5  10       11.42        7.79      6.43 o 
   7   5  10        3.35        1.69      6.10 o 
  -3   6  10        0.53        2.55      4.61 o 
  -2   6  10        5.03        7.89      4.45 o 
  -1   6  10        0.25       -1.56      3.32 o 
   0   6  10        1.09       -0.68      3.39 o 
   1   6  10        0.38       -1.02      4.06 o 
   2   6  10       11.54       15.14      3.38 o 
   3   6  10        0.71       -1.02      5.42 o 
   4   6  10        1.92       -1.02      5.08 o 
   5   6  10        0.12        4.40      6.43 o 
   6   6  10        0.24        1.69      7.11 o 
   7   6  10        1.17       -2.37      5.76 o 
  -2   7  10        0.03        4.06      4.24 o 
  -1   7  10        2.55        6.10      5.42 o 
   0   7  10        0.69        2.03      4.40 o 
   1   7  10        0.27        2.37      4.40 o 
   4   7  10        0.33       -1.02      6.43 o 
   5   7  10        0.54        5.76      6.10 o 
   6   7  10        0.05        5.42      6.77 o 
   0   8  10        0.27        5.42      5.76 o 
  -5  -7  11        3.12       -0.38      3.22 o 
  -4  -7  11        1.27        2.21      3.69 o 
  -3  -7  11        4.56        1.15      3.61 o 
  -2  -7  11        0.27        0.48      4.05 o 
  -1  -7  11        1.30        3.58      4.32 o 
  -6  -6  11        0.10       -1.02      4.06 o 
  -5  -6  11       15.29       14.77      4.14 o 
  -4  -6  11        3.68        3.56      3.39 o 
  -3  -6  11        0.09        0.89      4.14 o 
  -2  -6  11        0.14        0.59      3.27 o 
  -1  -6  11       17.05       20.35      5.76 o 
   0  -6  11        0.56        2.71      4.72 o 
   1  -6  11        0.85        6.23      5.07 o 
  -7  -5  11       22.89       18.62      6.10 o 
  -6  -5  11        0.27       -0.34      3.39 o 
  -5  -5  11        1.91        3.59      2.92 o 
  -4  -5  11        6.69        6.89      2.96 o 
  -3  -5  11        6.45        4.99      4.06 o 
  -2  -5  11       98.55       99.12      5.87 o 
  -1  -5  11      142.58      144.10      6.87 o 
   0  -5  11       18.95       21.94      7.62 o 
   1  -5  11        0.45       -2.37      3.22 o 
   2  -5  11        0.26        2.39      3.42 o 
   3  -5  11        2.80        5.76      5.08 o 
  -7  -4  11        5.78        5.42      4.74 o 
  -6  -4  11        4.69        6.43      4.40 o 
  -5  -4  11        5.74        4.37      2.93 o 
  -4  -4  11        8.37        9.03      3.07 o 
  -3  -4  11        1.63        0.97      2.39 o 
  -2  -4  11        6.85        7.81      3.00 o 
  -1  -4  11        4.52        2.00      2.62 o 
   0  -4  11       84.07       89.09      6.25 o 
   1  -4  11        5.21        1.02      2.87 o 
   2  -4  11        8.89       10.07      4.40 o 
   3  -4  11        7.22        5.13      3.66 o 
   4  -4  11        3.16        4.40      4.40 o 
  -7  -3  11        2.49        6.43      4.40 o 
  -6  -3  11        8.33        2.03      3.72 o 
  -5  -3  11       28.06       27.54      3.90 o 
  -4  -3  11        8.99        5.13      2.51 o 
  -3  -3  11        0.03        0.34      2.03 o 
  -2  -3  11       40.32       36.01      3.88 o 
  -1  -3  11      747.33      845.52     29.21 o 
   0  -3  11        0.74        0.42      2.61 o 
   1  -3  11       15.61        8.35      2.42 o 
   2  -3  11        0.12        0.74      2.13 o 
   3  -3  11       23.33       17.44      3.48 o 
   4  -3  11       29.00       32.75      8.97 o 
   5  -3  11        0.02        1.85      4.23 o 
  -7  -2  11        9.20       10.84      5.08 o 
  -6  -2  11        9.32        7.79      3.72 o 
  -5  -2  11        0.00        0.24      2.36 o 
  -4  -2  11        0.01        1.44      2.36 o 
  -3  -2  11        8.07        7.40      2.36 o 
  -2  -2  11       30.04       30.39      3.32 o 
  -1  -2  11      213.03      222.62     11.53 o 
   0  -2  11        3.77        0.25      1.82 o 
   1  -2  11       90.19       97.90      4.57 o 
   2  -2  11        0.01       -0.25      2.13 o 
   3  -2  11      212.22      189.39      7.57 o 
   4  -2  11       17.22       18.00      4.20 o 
   5  -2  11        0.42       -2.51      4.91 o 
  -7  -1  11        2.87        5.76      4.40 o 
  -6  -1  11        3.22        5.08      4.40 o 
  -5  -1  11        1.00        0.14      2.27 o 
  -4  -1  11        8.69        8.14      2.51 o 
  -3  -1  11        2.38       -0.02      1.87 o 
  -2  -1  11       11.53       13.18      2.36 o 
  -1  -1  11       11.61       13.23      2.05 o 
   0  -1  11       18.25       43.89      2.93 o 
   1  -1  11        0.18        0.28      1.64 o 
   2  -1  11       32.48       23.08      3.34 o 
   3  -1  11       16.50       12.38      2.59 o 
   4  -1  11       69.74       58.65      5.83 o 
   5  -1  11       50.15       45.52      6.01 o 
   6  -1  11        0.00       -4.06      5.76 o 
  -7   0  11        1.34        3.39      4.74 o 
  -6   0  11        0.96        1.69      4.06 o 
  -5   0  11        4.22        5.38      2.84 o 
  -4   0  11        3.21        3.05      2.39 o 
  -3   0  11       17.39       15.38      2.68 o 
  -2   0  11        1.09        1.98      1.54 o 
  -1   0  11        6.91        8.99      1.78 o 
   0   0  11      689.44      739.75      6.94 o 
   1   0  11      108.62      115.24      5.40 o 
   2   0  11       13.13       11.31      2.68 o 
   3   0  11       89.57       87.64      4.42 o 
   4   0  11     1457.24     1403.50     23.15 o 
   5   0  11      156.52      167.28     16.59 o 
   6   0  11        0.00       -4.06      7.79 o 
  -7   1  11        1.36        1.02      4.74 o 
  -6   1  11       30.82       31.15      7.45 o 
  -5   1  11       61.03       67.05      8.80 o 
  -4   1  11        0.52        0.00      2.27 o 
  -3   1  11       75.17       79.83      5.14 o 
  -2   1  11        1.77        2.54      1.74 o 
  -1   1  11      136.13      143.97      7.62 o 
   0   1  11       61.95       60.27      6.43 o 
   1   1  11      394.69      437.16     15.58 o 
   2   1  11        3.67        1.93      1.21 o 
   3   1  11        8.02        6.51      1.84 o 
   4   1  11        3.67        6.60      2.56 o 
   5   1  11        0.28       -0.68      5.08 o 
   6   1  11        6.73        7.79      6.43 o 
   7   1  11        4.89        7.79      6.77 o 
  -6   2  11        4.96        9.14      6.77 o 
  -5   2  11        0.42       -0.34      4.74 o 
  -4   2  11       12.96       14.19      3.56 o 
  -3   2  11        3.83        1.98      2.51 o 
  -2   2  11       58.94       53.82      4.06 o 
  -1   2  11       10.04       11.69      2.09 o 
   0   2  11        0.63       -0.73      1.24 o 
   1   2  11      854.52      744.96     20.32 o 
   2   2  11       20.15       14.22      3.39 o 
   3   2  11       90.55       88.14      5.44 o 
   4   2  11        1.89        2.71      4.06 o 
   5   2  11      128.18      136.46     14.56 o 
   6   2  11       18.38       11.51      5.76 o 
   7   2  11        2.11        4.40      7.11 o 
  -5   3  11        0.76        3.05      4.40 o 
  -4   3  11       14.78       14.12      3.71 o 
  -3   3  11       18.77       16.10      3.59 o 
  -2   3  11        4.59        4.55      2.31 o 
  -1   3  11       33.71       32.73      3.42 o 
   0   3  11       10.25        6.19      2.71 o 
   1   3  11     1495.69     1545.65     16.16 o 
   2   3  11       27.78       24.72      4.40 o 
   3   3  11        0.13        1.69      2.71 o 
   4   3  11       60.23       59.94      8.13 o 
   5   3  11      468.11      488.96     24.04 o 
   6   3  11        3.56       -1.02      6.77 o 
   7   3  11        0.69        4.40      6.10 o 
  -5   4  11       10.64       17.27      6.43 o 
  -4   4  11        4.60        3.70      3.57 o 
  -3   4  11       21.60       22.55      4.05 o 
  -2   4  11       13.91       15.56      3.57 o 
  -1   4  11        1.98        1.02      3.72 o 
   0   4  11        1.28       -0.85      3.22 o 
   1   4  11      112.49      114.50      5.44 o 
   2   4  11        2.08        0.00      3.05 o 
   3   4  11        0.00       -1.69      2.71 o 
   4   4  11        1.21        1.49      2.68 o 
   5   4  11       53.95       52.82      9.14 o 
   6   4  11       10.78        6.10      6.10 o 
   7   4  11        0.25       -3.72      6.77 o 
  -4   5  11        1.68        3.23      3.99 o 
  -3   5  11        0.18        3.03      3.88 o 
  -2   5  11        8.93       10.42      3.82 o 
  -1   5  11        4.41        0.47      5.76 o 
   0   5  11        2.18        1.10      3.56 o 
   1   5  11        0.02       -1.02      4.06 o 
   2   5  11      185.32      188.27     14.22 o 
   3   5  11        1.59        0.68      3.72 o 
   4   5  11        0.11       -2.03      3.72 o 
   5   5  11       31.20       42.33      8.47 o 
   6   5  11       10.93       12.53      7.45 o 
   7   5  11       16.03       22.69      7.79 o 
  -3   6  11        0.79        8.91      5.01 o 
  -2   6  11        0.43        2.32      4.14 o 
  -1   6  11        1.75        1.60      4.00 o 
   0   6  11        0.06       -2.37      3.03 o 
   1   6  11        2.75        3.39      6.77 o 
   2   6  11       22.04       13.21      6.10 o 
   3   6  11        0.27       -2.03      5.76 o 
   4   6  11        0.05       -0.68      5.08 o 
   5   6  11        5.95        1.02      5.08 o 
   6   6  11       14.13       27.43      9.14 o 
   7   6  11        6.66       15.58      6.77 o 
  -1   7  11        1.20        0.68      6.43 o 
   0   7  11        0.09        1.69      7.79 o 
   1   7  11        0.01       -4.40      6.43 o 
   2   7  11        3.34        8.47      6.43 o 
   3   7  11        2.68        2.71      6.77 o 
   4   7  11        0.29        5.08      7.11 o 
   5   7  11        0.56        2.03      5.76 o 
   6   7  11        0.07       -1.69      7.11 o 
   3   8  11        4.51       12.19      9.14 o 
   4   8  11        0.09        8.13      7.45 o 
  -4  -7  12        6.34        5.06      4.81 o 
  -3  -7  12        7.63        8.11      3.89 o 
  -2  -7  12       16.76       19.49      5.78 o 
  -6  -6  12        1.67        1.35      4.06 o 
  -5  -6  12        1.27        2.41      4.74 o 
  -4  -6  12       19.20       22.10      4.74 o 
  -3  -6  12        6.22       12.63      4.74 o 
  -2  -6  12        9.64        9.73      3.55 o 
  -1  -6  12       20.64       10.70      3.94 o 
   0  -6  12        3.05        2.16      4.36 o 
   1  -6  12       15.63       18.31      4.92 o 
  -6  -5  12        6.17        2.37      4.06 o 
  -5  -5  12        0.19       -0.41      3.22 o 
  -4  -5  12        0.82        2.87      2.92 o 
  -3  -5  12       37.40       45.31      5.61 o 
  -2  -5  12       88.19       75.92      5.59 o 
  -1  -5  12       52.34       65.76      6.31 o 
   0  -5  12       24.21       19.19      4.80 o 
   1  -5  12        3.00        1.40      3.82 o 
   2  -5  12       27.73       25.63      5.32 o 
  -7  -4  12        2.29        5.42      4.74 o 
  -6  -4  12       14.43       12.87      4.74 o 
  -5  -4  12       26.10       24.59      4.23 o 
  -4  -4  12        2.33        1.21      2.56 o 
  -3  -4  12       10.81       10.25      3.39 o 
  -2  -4  12        4.33        1.15      4.57 o 
  -1  -4  12        1.40        0.22      2.45 o 
   0  -4  12        4.40        5.20      3.13 o 
   1  -4  12        1.68       -2.71      2.84 o 
   2  -4  12      183.07      160.47     15.07 o 
   3  -4  12       13.98       14.25      4.61 o 
  -7  -3  12        8.27       11.51      5.76 o 
  -6  -3  12        0.39       -0.34      3.72 o 
  -5  -3  12       15.22       10.91      3.09 o 
  -4  -3  12       27.20       19.38      3.42 o 
  -3  -3  12       12.00       11.16      2.76 o 
  -2  -3  12        2.58        0.97      2.09 o 
  -1  -3  12      159.67      169.51      6.24 o 
   0  -3  12       60.37       59.34      6.60 o 
   1  -3  12        8.50        9.35      3.32 o 
   2  -3  12       13.27       15.13      3.66 o 
   3  -3  12        1.18        4.75      2.90 o 
   4  -3  12        3.11        4.06      8.13 o 
  -7  -2  12        0.02        1.35      3.72 o 
  -6  -2  12       32.95       44.36      7.11 o 
  -5  -2  12       12.56       12.12      3.17 o 
  -4  -2  12        0.26        0.11      2.12 o 
  -3  -2  12        0.11        0.47      1.87 o 
  -2  -2  12        7.66        6.05      2.31 o 
  -1  -2  12       92.59      101.84      6.84 o 
   0  -2  12      252.96      237.70      6.36 o 
   1  -2  12        2.41        1.83      1.95 o 
   2  -2  12       14.75       15.14      2.69 o 
   3  -2  12      484.19      505.26     12.36 o 
   4  -2  12        2.61       12.19      7.45 o 
   5  -2  12        0.00        3.39      7.79 o 
  -7  -1  12        1.25        1.02      4.40 o 
  -6  -1  12       22.91       26.75      6.10 o 
  -5  -1  12        0.67       -1.63      2.51 o 
  -4  -1  12       17.48       15.69      2.93 o 
  -3  -1  12        3.41        2.82      2.00 o 
  -2  -1  12        7.03        6.01      2.05 o 
  -1  -1  12      148.63      157.80      6.00 o 
   0  -1  12       50.29       49.69      2.79 o 
   1  -1  12       23.79       25.40      2.50 o 
   2  -1  12        0.95        1.06      1.72 o 
   3  -1  12        0.02        3.34      2.70 o 
   4  -1  12       46.46       59.60     10.50 o 
   5  -1  12        1.56       10.50      6.43 o 
   6  -1  12        0.00        1.69      7.11 o 
  -7   0  12        0.11       -0.34      4.06 o 
  -6   0  12        0.06       -0.68      4.06 o 
  -5   0  12       73.41       80.90      6.34 o 
  -4   0  12        1.66        1.03      2.27 o 
  -3   0  12        1.37        0.83      2.12 o 
  -2   0  12        0.00        1.63      1.69 o 
  -1   0  12       67.44       69.06      3.57 o 
   0   0  12       51.25       51.79      2.52 o 
   1   0  12       24.30       24.79      1.94 o 
   2   0  12       27.20       25.80      3.71 o 
   3   0  12        7.25        6.81      2.93 o 
   4   0  12        5.10        2.37      6.43 o 
   5   0  12       14.92       20.32      8.80 o 
   6   0  12        0.80       -6.77      8.13 o 
  -6   1  12       16.63       10.50      5.08 o 
  -5   1  12       18.44       17.91      3.71 o 
  -4   1  12       36.16       35.70      4.19 o 
  -3   1  12        1.14        0.96      2.19 o 
  -2   1  12        0.02       -0.25      1.78 o 
  -1   1  12       20.92       19.54      2.54 o 
   0   1  12     3343.54     3441.38     49.10 o 
   1   1  12       53.64       51.81      6.10 o 
   2   1  12        1.33        2.46      2.27 o 
   3   1  12       36.43       37.88      4.47 o 
   4   1  12      147.28      150.01     13.21 o 
   5   1  12        7.00        3.72      5.76 o 
   6   1  12        1.55        5.42      6.43 o 
   7   1  12        4.65        8.47      7.79 o 
  -6   2  12        4.41        4.40      6.43 o 
  -5   2  12       16.61       17.61      6.43 o 
  -4   2  12       44.23       38.58      6.60 o 
  -3   2  12       13.65        9.14      2.93 o 
  -2   2  12       34.66       34.31      3.89 o 
  -1   2  12       52.90       49.90      3.57 o 
   0   2  12        2.26        1.02      2.71 o 
   1   2  12      261.23      246.51     12.53 o 
   2   2  12       29.56       30.81      4.74 o 
   3   2  12       18.13       16.22      3.25 o 
   4   2  12       40.24       54.18      9.14 o 
   5   2  12       34.59       28.11      8.47 o 
   6   2  12        0.06        6.43      5.08 o 
   7   2  12        1.15        1.69      7.11 o 
  -5   3  12        8.90        5.08      5.08 o 
  -4   3  12        1.37        3.39      2.99 o 
  -3   3  12        0.34        1.35      2.63 o 
  -2   3  12        1.68       -0.14      2.27 o 
  -1   3  12       17.00       14.86      4.23 o 
   0   3  12        1.39        0.34      3.39 o 
   1   3  12      598.62      578.36     19.98 o 
   2   3  12        0.14       -2.37      2.71 o 
   3   3  12       37.56       32.51      5.08 o 
   4   3  12       28.30       39.28      7.45 o 
   5   3  12      185.79      223.83     17.61 o 
   6   3  12       28.57       42.67      9.82 o 
   7   3  12        3.47        1.35      5.76 o 
  -5   4  12        0.41        2.03      6.10 o 
  -4   4  12        0.71        0.26      3.47 o 
  -3   4  12        0.47        0.40      3.39 o 
  -2   4  12       29.05       24.32      3.66 o 
  -1   4  12        3.59        4.09      2.51 o 
   0   4  12        0.03       -1.69      3.39 o 
   1   4  12       16.70       16.59      5.08 o 
   2   4  12        8.03        5.08      3.72 o 
   3   4  12       56.94       54.18      6.43 o 
   4   4  12       41.35       41.33      4.63 o 
   5   4  12      417.28      448.33     23.36 o 
   6   4  12       42.08       37.59      8.13 o 
   7   4  12        2.72        2.71      6.77 o 
  -4   5  12        0.00        0.66      4.05 o 
  -3   5  12        0.28        3.98      3.42 o 
  -2   5  12       20.01       24.34      5.42 o 
  -1   5  12        2.04        1.69      4.74 o 
   0   5  12        8.77       10.50      5.08 o 
   1   5  12       25.42       27.09      6.43 o 
   2   5  12        0.01        1.35      4.06 o 
   3   5  12        0.47        2.37      4.06 o 
   4   5  12        3.14        0.34      4.06 o 
   5   5  12      108.86      136.80     12.87 o 
   6   5  12       13.67       15.24      7.11 o 
   7   5  12        0.03       -1.02      6.43 o 
  -3   6  12        0.52        4.95      4.70 o 
  -2   6  12        0.37        5.42      8.80 o 
  -1   6  12        0.03       -5.42      5.42 o 
   0   6  12        0.00       -3.39      5.42 o 
   1   6  12        4.60        4.74      7.45 o 
   2   6  12       34.65       24.38      7.79 o 
   3   6  12        0.00       -5.42      5.08 o 
   4   6  12        4.31        0.68      4.74 o 
   5   6  12        0.80        4.74      7.79 o 
   6   6  12       94.53      123.26     14.22 o 
   7   6  12       10.11        9.82      7.11 o 
  -1   7  12        0.43        2.71      7.11 o 
   0   7  12        1.68        0.68      7.11 o 
   1   7  12        3.24       -0.34      8.47 o 
   2   7  12       10.58       15.92      8.80 o 
   3   7  12        0.15        7.45      7.79 o 
   4   7  12        0.00        4.40      5.76 o 
   5   7  12        1.39        9.48      6.43 o 
   6   7  12        2.61        2.03      8.47 o 
   1   8  12        0.13       -2.37      8.47 o 
   2   8  12        0.04        4.06     10.50 o 
   3   8  12        0.46        5.08      7.79 o 
   4   8  12        0.10       -0.68      8.80 o 
   5   8  12        0.41       -3.05      9.14 o 
  -5  -6  13        6.37        6.73      3.83 o 
  -4  -6  13        1.75        2.86      3.79 o 
  -3  -6  13        0.00        0.66      3.35 o 
  -2  -6  13        7.73        6.18      3.03 o 
  -1  -6  13        7.86        6.60      3.69 o 
   0  -6  13        0.41        1.21      3.99 o 
  -6  -5  13        3.16        1.69      3.72 o 
  -5  -5  13       13.00       13.95      4.91 o 
  -4  -5  13        7.54       11.95      3.87 o 
  -3  -5  13       14.98       16.71      4.56 o 
  -2  -5  13        9.58        8.30      3.37 o 
  -1  -5  13        9.21       10.93      3.69 o 
   0  -5  13        1.34        1.21      4.14 o 
   1  -5  13        0.13        0.72      3.99 o 
   2  -5  13        0.90        3.60      3.87 o 
  -7  -4  13        1.72        0.00      4.74 o 
  -6  -4  13        1.48        2.37      3.39 o 
  -5  -4  13       25.43       21.54      4.06 o 
  -4  -4  13       14.99        9.85      5.08 o 
  -3  -4  13        0.09       -1.51      2.69 o 
  -2  -4  13        4.08        7.56      3.30 o 
  -1  -4  13      110.36      111.81      5.74 o 
   0  -4  13        6.63        9.10      6.26 o 
   1  -4  13        6.29        9.00      3.33 o 
   2  -4  13      116.09      122.24      9.99 o 
   3  -4  13        6.92        4.40      7.11 o 
  -7  -3  13       16.16       13.54      6.10 o 
  -6  -3  13        3.87        5.76      4.40 o 
  -5  -3  13        2.35        2.75      2.68 o 
  -4  -3  13        8.62        4.49      2.76 o 
  -3  -3  13       40.02       39.06      4.38 o 
  -2  -3  13       80.13       73.51      5.38 o 
  -1  -3  13      338.51      374.69      9.21 o 
   0  -3  13       99.18       94.38      6.05 o 
   1  -3  13        4.80        7.54      3.18 o 
   2  -3  13        0.43        1.44      2.99 o 
   3  -3  13       19.67       23.03      7.79 o 
  -7  -2  13        2.13        1.35      4.40 o 
  -6  -2  13       21.45       18.62      5.08 o 
  -5  -2  13        0.52        0.65      3.72 o 
  -4  -2  13       44.32       41.71      4.29 o 
  -3  -2  13       14.74       14.31      4.23 o 
  -2  -2  13       92.50       90.02      5.44 o 
  -1  -2  13       68.59       69.22      4.92 o 
   0  -2  13       70.09       72.10      3.84 o 
   1  -2  13       32.27       32.10      3.34 o 
   2  -2  13        0.90        2.08      4.06 o 
   3  -2  13       54.88       46.55      6.46 o 
   4  -2  13       46.02       56.55     10.84 o 
   5  -2  13        1.92       -5.08      7.79 o 
  -7  -1  13        4.25        7.11      5.08 o 
  -6  -1  13       25.04       14.90      5.08 o 
  -5  -1  13        5.24        6.12      2.68 o 
  -4  -1  13        0.03        0.23      2.05 o 
  -3  -1  13       13.25       10.37      2.60 o 
  -2  -1  13      494.61      514.71     15.75 o 
  -1  -1  13      811.41      872.17     17.78 o 
   0  -1  13        5.42        7.16      1.81 o 
   1  -1  13       10.21        8.18      3.23 o 
   2  -1  13        1.76       -1.07      2.75 o 
   3  -1  13      198.18      213.78     15.92 o 
   4  -1  13       17.17       10.16      7.79 o 
   5  -1  13        0.17       -4.40      4.74 o 
   6  -1  13        0.21        7.45      7.45 o 
  -7   0  13        1.76        1.69      4.40 o 
  -6   0  13       15.78       13.88      5.42 o 
  -5   0  13       28.92       28.70      4.29 o 
  -4   0  13       14.01       12.46      3.09 o 
  -3   0  13       13.75       12.66      2.68 o 
  -2   0  13      216.74      213.39      7.33 o 
  -1   0  13        9.70        9.84      2.09 o 
   0   0  13       30.16       33.18      5.42 o 
   1   0  13       94.54      104.39      6.10 o 
   2   0  13       14.48       12.86      3.47 o 
   3   0  13      243.87      245.08     11.34 o 
   4   0  13        1.60       -2.37      5.76 o 
   5   0  13        2.72        6.10      7.79 o 
   6   0  13        0.02       -3.05      8.47 o 
  -6   1  13        0.39        1.02      4.06 o 
  -5   1  13       10.50        8.13      3.35 o 
  -4   1  13        1.48        4.27      2.68 o 
  -3   1  13       24.47       18.81      3.11 o 
  -2   1  13       23.48       16.50      2.76 o 
  -1   1  13      168.28      152.72     10.84 o 
   0   1  13      409.12      376.20     16.25 o 
   1   1  13        8.37        5.76      3.39 o 
   2   1  13      120.60      111.54     13.21 o 
   3   1  13       34.61       34.34      4.29 o 
   4   1  13       76.07       83.30     11.17 o 
   5   1  13       45.66       48.76      9.82 o 
   6   1  13        3.72       -0.34      6.77 o 
  -6   2  13        0.01        3.39      5.76 o 
  -5   2  13        0.08        1.02      5.08 o 
  -4   2  13       10.97       11.34      3.35 o 
  -3   2  13        5.57        6.38      2.76 o 
  -2   2  13       16.77       17.27      2.82 o 
  -1   2  13       43.73       38.94      6.43 o 
   0   2  13      197.89      180.14     11.17 o 
   1   2  13        1.29       -3.39      3.39 o 
   2   2  13       88.93       84.99      7.79 o 
   3   2  13       85.84       82.77      5.86 o 
   4   2  13     2030.81     2257.57     51.47 o 
   5   2  13       36.82       31.49      8.47 o 
   6   2  13        1.02        0.34      6.77 o 
   7   2  13        2.29       -1.35      6.77 o 
  -5   3  13        3.99       10.84      6.10 o 
  -4   3  13        0.18        1.03      3.33 o 
  -3   3  13       15.32       15.34      3.57 o 
  -2   3  13       16.44       12.87      5.08 o 
  -1   3  13        1.71       -2.03      3.72 o 
   0   3  13        0.68        7.45      4.06 o 
   1   3  13        7.98        7.11      4.06 o 
   2   3  13        3.89        6.10      3.72 o 
   3   3  13        1.07       -0.34      2.71 o 
   4   3  13       16.99       26.07      7.45 o 
   5   3  13       48.12       41.65      9.48 o 
   6   3  13        0.42        5.08      5.42 o 
   7   3  13        2.86       -0.34      6.77 o 
  -4   4  13        7.35        4.99      3.95 o 
  -3   4  13       13.79       14.04      4.05 o 
  -2   4  13        9.14        3.72      5.42 o 
  -1   4  13       10.69       12.19      4.74 o 
   0   4  13        1.39        1.02      4.74 o 
   1   4  13      253.17      248.55     15.24 o 
   2   4  13        1.10        0.00      3.39 o 
   3   4  13        1.97       -1.02      3.05 o 
   4   4  13        0.34        0.00      4.06 o 
   5   4  13      278.95      305.77     19.98 o 
   6   4  13       24.11       23.70      8.13 o 
   7   4  13        1.81        2.71      5.76 o 
  -4   5  13        2.78        9.14      6.77 o 
  -3   5  13        4.05        2.71      5.76 o 
  -2   5  13        0.19       -4.74      5.42 o 
  -1   5  13        5.15        2.71      5.76 o 
   0   5  13        1.14        5.42      5.76 o 
   1   5  13      185.12      186.58     14.56 o 
   2   5  13        9.64        8.13      4.74 o 
   3   5  13        3.45        5.08      4.40 o 
   4   5  13       47.76       35.89      6.43 o 
   5   5  13      134.07      160.50     14.90 o 
   6   5  13        0.89       -3.05      7.45 o 
   7   5  13        0.01        0.00      7.79 o 
  -2   6  13        4.34       12.87      8.80 o 
  -1   6  13        0.56        5.76      5.76 o 
   0   6  13        0.64       -0.34      7.11 o 
   1   6  13        1.15        6.10      5.42 o 
   2   6  13        0.22        3.05      6.10 o 
   3   6  13        3.16        1.35      4.74 o 
   4   6  13        0.51        4.74      5.08 o 
   5   6  13       65.99       84.65     12.53 o 
   6   6  13        1.56        2.03      7.11 o 
  -1   7  13        0.32        0.34      7.11 o 
   0   7  13        0.00       -3.05      6.43 o 
   1   7  13        3.67        4.06      7.79 o 
   2   7  13       54.03       86.69     13.88 o 
   3   7  13        0.25        3.72      5.08 o 
   4   7  13        0.32       -2.37      5.76 o 
   5   7  13        7.53       10.50      7.11 o 
   6   7  13        0.03        4.40      6.77 o 
   1   8  13        0.17        3.39      9.14 o 
   2   8  13        0.20       10.84     11.51 o 
   3   8  13        0.24        3.05      8.47 o 
   4   8  13        0.01        0.00      7.45 o 
  -5  -6  14        0.99        1.56      3.43 o 
  -4  -6  14        3.01        3.89      4.05 o 
  -3  -6  14        0.93        3.47      3.45 o 
  -2  -6  14        2.74        1.64      2.67 o 
  -1  -6  14        2.05        1.44      3.08 o 
   0  -6  14        0.18       -2.60      3.94 o 
  -6  -5  14        3.65        1.69      4.40 o 
  -5  -5  14       11.22        9.86      3.87 o 
  -4  -5  14       20.10       20.76      4.44 o 
  -3  -5  14        4.52        6.64      3.87 o 
  -2  -5  14       41.76       45.33      4.59 o 
  -1  -5  14        0.01       -0.16      3.63 o 
   0  -5  14        0.57       -1.05      4.23 o 
   1  -5  14        3.72        3.72      6.43 o 
  -6  -4  14        1.31       -1.02      3.72 o 
  -5  -4  14        1.93        1.60      2.96 o 
  -4  -4  14       43.98       40.42      5.07 o 
  -3  -4  14      126.61      125.46      7.69 o 
  -2  -4  14       72.37       92.44     12.53 o 
  -1  -4  14       31.37       27.05      3.42 o 
   0  -4  14        6.04        4.88      3.38 o 
   1  -4  14        9.58        9.14      5.42 o 
   2  -4  14        0.48       -1.69      5.76 o 
   3  -4  14        1.41       -5.42      7.45 o 
  -7  -3  14        3.85        4.40      4.40 o 
  -6  -3  14        3.54        4.74      4.40 o 
  -5  -3  14        0.11        0.07      2.82 o 
  -4  -3  14       11.98        9.74      3.17 o 
  -3  -3  14      240.00      266.20     10.46 o 
  -2  -3  14      114.83      119.31      7.20 o 
  -1  -3  14      177.53      206.13      6.98 o 
   0  -3  14       24.80       16.60      3.38 o 
   1  -3  14        0.59        0.68      6.10 o 
   2  -3  14      151.94      162.88     15.92 o 
   3  -3  14       10.22        9.48      6.43 o 
  -7  -2  14        2.76        1.69      4.40 o 
  -6  -2  14       34.38       45.04      7.11 o 
  -5  -2  14       59.21       67.44      6.21 o 
  -4  -2  14        0.40        0.19      2.44 o 
  -3  -2  14       94.70       99.27      6.18 o 
  -2  -2  14      111.81      132.08      6.82 o 
   0  -2  14       12.97       19.30      5.76 o 
   1  -2  14        0.60        7.11      3.59 o 
   2  -2  14      241.26      249.33     11.81 o 
   3  -2  14      146.18      156.94     10.53 o 
   4  -2  14        0.18        4.40      7.79 o 
   5  -2  14        0.03        4.06      6.43 o 
  -7  -1  14        6.04       10.84      5.42 o 
  -6  -1  14        3.21        5.76      4.40 o 
  -5  -1  14       10.63       12.83      3.47 o 
  -4  -1  14       62.38       57.49      5.04 o 
  -3  -1  14      119.38      120.01      6.50 o 
  -2  -1  14      144.57      145.37      6.70 o 
  -1  -1  14      575.01      601.39     23.36 o 
   0  -1  14      202.85      225.25      8.97 o 
   1  -1  14       22.52       17.95      3.71 o 
   2  -1  14        4.66        6.38      2.99 o 
   3  -1  14      204.00      192.58     10.53 o 
   4  -1  14        1.10        1.69      7.45 o 
   5  -1  14       25.62       54.18     11.17 o 
  -6   0  14        8.47       11.17      4.74 o 
  -5   0  14       33.33       34.38      4.66 o 
  -4   0  14       14.38       20.43      3.57 o 
  -3   0  14       26.48       22.80      3.38 o 
  -2   0  14       49.05       36.57      6.43 o 
  -1   0  14        2.21        4.40      4.06 o 
   0   0  14      327.52      285.12     15.24 o 
   1   0  14       50.57       56.02      4.77 o 
   2   0  14        3.10        4.06      3.11 o 
   3   0  14      974.47     1054.60     22.47 o 
   4   0  14       27.32       22.69      6.77 o 
   5   0  14        2.08        1.35      7.11 o 
   6   0  14        0.48        5.42      8.80 o 
  -6   1  14        0.37       -1.69      4.06 o 
  -5   1  14        0.65        2.40      3.23 o 
  -4   1  14        0.81        1.99      2.75 o 
  -3   1  14       14.89       13.76      3.22 o 
  -2   1  14       33.79       30.14      5.76 o 
  -1   1  14       37.67       27.43      5.42 o 
   0   1  14        0.06       -0.68      4.06 o 
   1   1  14       27.53       26.41      5.08 o 
   2   1  14        6.95        6.29      2.51 o 
   3   1  14       10.46       17.09      3.99 o 
   4   1  14        0.07        2.37      4.74 o 
   5   1  14        0.15       -1.35      6.77 o 
   6   1  14        1.60        7.79      9.14 o 
  -6   2  14        3.97        7.79      5.42 o 
  -5   2  14       29.31       32.94      7.96 o 
  -4   2  14       12.23       12.87      3.35 o 
  -3   2  14        0.80        0.34      4.06 o 
  -2   2  14        9.76        7.45      4.40 o 
  -1   2  14       79.71       67.38      8.13 o 
   0   2  14       62.70       51.47      6.77 o 
   1   2  14       65.23       52.82      6.77 o 
   2   2  14        0.41       -1.02      3.05 o 
   3   2  14       54.45       44.96      6.26 o 
   4   2  14      146.29      165.58     15.24 o 
   5   2  14       21.13       10.50      5.76 o 
   6   2  14        0.13        3.72      7.11 o 
  -5   3  14        2.67        3.05      5.08 o 
  -3   3  14        2.02        1.02      4.74 o 
  -2   3  14        0.17       -4.74      4.40 o 
  -1   3  14       35.93       39.96      7.11 o 
   0   3  14      489.89      472.71     20.32 o 
   1   3  14       32.65       29.12      6.10 o 
   2   3  14       20.73       19.98      4.74 o 
   3   3  14       36.24       30.81      5.08 o 
   4   3  14       51.98       50.79      8.80 o 
   5   3  14        3.40        0.00      6.10 o 
   6   3  14        1.45       -4.40      7.11 o 
   7   3  14        1.40        2.71      8.13 o 
  -4   4  14       29.65       30.14      7.79 o 
  -3   4  14        0.01        0.68      5.76 o 
  -2   4  14        0.09        2.71      5.08 o 
  -1   4  14       21.40       23.36      6.77 o 
   0   4  14      133.07      133.42     11.85 o 
   1   4  14       24.21       25.06      5.76 o 
   2   4  14        4.24        8.47      3.72 o 
   3   4  14        0.36        2.71      4.06 o 
   4   4  14      159.12      154.41     13.54 o 
   5   4  14       24.72       19.64      8.13 o 
   6   4  14        2.52        5.08      6.77 o 
   7   4  14        2.13       13.88      9.14 o 
  -3   5  14        0.02        0.68      6.10 o 
  -2   5  14        0.09        1.35      5.42 o 
  -1   5  14        9.51        8.80      5.42 o 
   0   5  14       42.35       35.22      7.11 o 
   1   5  14      148.93      132.74     12.87 o 
   2   5  14        1.55        4.40      4.06 o 
   3   5  14        5.13        2.71      4.06 o 
   4   5  14        9.73       15.92      5.42 o 
   5   5  14       10.21       22.01      7.79 o 
   6   5  14        3.83        4.74      6.77 o 
  -2   6  14        6.95       -1.02      7.45 o 
  -1   6  14        1.27        0.34      4.74 o 
   0   6  14        7.97       10.50      7.45 o 
   1   6  14       11.01       22.35      7.79 o 
   2   6  14        1.79        2.71      4.40 o 
   3   6  14        4.65        8.47      5.42 o 
   4   6  14       18.90       13.88      6.10 o 
   5   6  14       96.28      138.16     15.24 o 
   6   6  14        0.11        0.34      7.11 o 
  -1   7  14        1.64       -2.03      7.79 o 
   0   7  14       10.96       11.17      7.11 o 
   1   7  14        0.05        1.35      5.76 o 
   2   7  14        2.17        1.35      6.43 o 
   3   7  14        0.05        1.02      6.10 o 
   4   7  14        3.63        9.82      6.43 o 
   5   7  14       31.02       39.62      8.80 o 
   2   8  14        3.98       14.22     11.17 o 
   3   8  14        0.04       -1.69      8.47 o 
  -4  -6  15       24.92       29.26      5.63 o 
  -3  -6  15        8.21        7.52      3.31 o 
  -2  -6  15        0.38       -1.33      3.06 o 
  -1  -6  15        0.26        5.76      7.45 o 
  -5  -5  15        0.29       -1.11      3.39 o 
  -4  -5  15       63.83       64.14      6.56 o 
  -3  -5  15        7.14        3.66      3.72 o 
  -2  -5  15       11.66        9.78      3.32 o 
  -1  -5  15        1.59        6.10      6.43 o 
   0  -5  15        1.90        7.79      7.11 o 
   1  -5  15       28.01       20.99      8.80 o 
  -6  -4  15        8.93        6.77      4.74 o 
  -5  -4  15       11.70       12.19      3.94 o 
  -4  -4  15       14.29       14.16      3.79 o 
  -3  -4  15       35.38       42.77      5.13 o 
  -2  -4  15        6.35        9.35      2.92 o 
  -1  -4  15       31.91       29.80      8.13 o 
   0  -4  15        0.85       -0.34      5.42 o 
   1  -4  15       46.41       29.80      7.79 o 
   2  -4  15       35.87       35.55      9.14 o 
  -6  -3  15        5.39        3.39      4.74 o 
  -5  -3  15       25.39       21.88      4.23 o 
  -4  -3  15       32.05       29.71      4.14 o 
  -3  -3  15       92.80       82.92      6.25 o 
  -2  -3  15       50.55       42.67      8.13 o 
  -1  -3  15        8.03        2.37      5.76 o 
   0  -3  15        3.82        2.71      6.43 o 
   1  -3  15       11.20       20.32      7.79 o 
   2  -3  15       37.23       37.59      9.48 o 
   3  -3  15        1.58        4.74      5.76 o 
  -6  -2  15       11.92       10.50      5.08 o 
  -5  -2  15       10.64        9.21      3.38 o 
  -4  -2  15       42.07       30.77      4.13 o 
  -3  -2  15       33.30       29.46      6.77 o 
  -2  -2  15       14.04       13.88      5.42 o 
  -1  -2  15      199.12      181.84     15.24 o 
   0  -2  15       12.42       12.19      5.76 o 
   1  -2  15        0.71        1.35      5.08 o 
   2  -2  15      287.80      300.34     13.14 o 
   3  -2  15        1.90        6.77      4.79 o 
   4  -2  15        0.55        2.71      7.79 o 
  -6  -1  15        4.87        8.80      5.08 o 
  -5  -1  15        7.34        7.93      3.25 o 
  -4  -1  15        0.13        1.71      2.51 o 
  -3  -1  15        0.34        0.68      4.40 o 
  -2  -1  15       24.58       23.70      6.77 o 
  -1  -1  15      370.23      417.85     20.66 o 
   0  -1  15      155.26      158.67      7.88 o 
   1  -1  15       11.98       12.49      3.71 o 
   2  -1  15        0.24        4.52      3.47 o 
   3  -1  15        2.23        3.09      3.95 o 
   4  -1  15        0.94        3.05      6.10 o 
   5  -1  15        0.23       -2.37      8.13 o 
  -6   0  15       10.35       11.17      5.76 o 
  -5   0  15        9.20       13.32      3.66 o 
  -4   0  15        9.93       10.16      5.08 o 
  -3   0  15        0.00        2.71      4.40 o 
  -2   0  15      124.72      135.79     11.85 o 
  -1   0  15      111.52      117.50     11.17 o 
   0   0  15        7.45       10.84      5.08 o 
   1   0  15       23.04       19.46      3.47 o 
   2   0  15       35.71       36.74      4.66 o 
   3   0  15      351.21      331.71     21.84 o 
   4   0  15       65.81       58.58     10.84 o 
   5   0  15        1.98        6.43      7.45 o 
  -5   1  15        0.02        2.37      5.08 o 
  -4   1  15        7.48        3.39      4.74 o 
  -3   1  15        0.63       -3.39      4.06 o 
  -2   1  15      317.92      334.55     17.27 o 
  -1   1  15       88.75       79.58      8.80 o 
   0   1  15        0.02       -1.35      4.06 o 
   1   1  15       18.32       17.61      4.74 o 
   2   1  15       16.02       18.89      3.71 o 
   3   1  15      110.33      116.66      8.05 o 
   4   1  15       21.50       13.54      7.11 o 
   5   1  15        1.19        2.37      5.76 o 
   6   1  15        0.09       -4.06      6.77 o 
  -5   2  15       24.72       27.43      6.77 o 
  -4   2  15        2.35        4.40      5.08 o 
  -3   2  15        8.35        5.08      4.06 o 
  -2   2  15      100.85      104.97     10.16 o 
  -1   2  15      311.60      294.94     15.92 o 
   0   2  15       63.67       74.83      8.13 o 
   1   2  15        2.78        4.40      3.39 o 
   2   2  15        2.85        3.05      3.05 o 
   3   2  15        1.09        0.50      2.93 o 
   4   2  15        3.50        2.03      6.77 o 
   5   2  15        9.29        8.80      6.77 o 
   6   2  15        1.11        1.69      6.10 o 
  -4   3  15        1.62       -2.37      4.74 o 
  -3   3  15        7.49        7.11      5.76 o 
  -2   3  15       25.97       32.17      7.45 o 
  -1   3  15      240.87      239.74     15.58 o 
   0   3  15      153.36      138.49     11.85 o 
   1   3  15       38.17       41.31      6.43 o 
   2   3  15       14.14        8.47      4.06 o 
   3   3  15        1.64        0.34      3.39 o 
   4   3  15      143.35      142.22     13.54 o 
   5   3  15        9.19       12.53      6.43 o 
   6   3  15        7.67        8.47      6.43 o 
  -4   4  15        8.92        9.14      7.45 o 
  -3   4  15        7.07        5.76      5.42 o 
  -2   4  15       15.34       11.51      5.42 o 
  -1   4  15       79.90       94.47     10.84 o 
   0   4  15       23.81       22.35      6.43 o 
   1   4  15        0.04       -1.35      4.40 o 
   2   4  15        6.26        6.10      4.40 o 
   3   4  15        4.75        1.69      3.39 o 
   4   4  15      606.19      682.65     28.44 o 
   5   4  15        2.70        1.69      5.42 o 
   6   4  15        1.33       -2.37      7.11 o 
  -3   5  15        4.24        1.02      7.11 o 
  -2   5  15        9.15       11.51      6.10 o 
  -1   5  15       34.99       34.88      7.79 o 
   0   5  15       12.53       11.85      6.77 o 
   1   5  15        0.19        3.05      5.76 o 
   2   5  15        3.11        5.08      5.08 o 
   3   5  15        1.46        4.40      4.40 o 
   5   5  15       74.87       69.42     10.84 o 
   6   5  15        0.01        3.05      8.47 o 
  -2   6  15        0.03        2.71      8.13 o 
  -1   6  15        6.24        5.08      6.10 o 
   0   6  15        7.21        7.45      5.42 o 
   1   6  15       18.38       29.80      8.47 o 
   2   6  15        0.30        5.08      6.10 o 
   3   6  15        0.40        1.02      5.08 o 
   5   6  15      158.50      169.65     16.93 o 
   6   6  15        0.76        0.68      8.47 o 
   0   7  15        2.91        1.02      5.76 o 
   1   7  15       24.56       28.44      8.80 o 
   2   7  15        1.49        4.06      7.45 o 
   3   7  15        0.01       -1.69      5.76 o 
   4   7  15        9.61       16.59      7.45 o 
   5   7  15       20.59       31.49      9.14 o 
  -5  -5  16        1.93        2.07      3.89 o 
  -4  -5  16        8.95       17.61      8.47 o 
  -3  -5  16        0.84       -2.03      7.45 o 
  -2  -5  16        0.05        1.35      8.47 o 
  -1  -5  16        0.77       -0.34      7.45 o 
   0  -5  16        5.39        9.14      6.77 o 
  -5  -4  16        0.06        0.57      3.26 o 
  -4  -4  16        0.21        1.02      7.11 o 
  -3  -4  16        1.49        2.03      7.45 o 
  -2  -4  16        2.44        6.77      7.79 o 
  -1  -4  16        4.45        1.69      7.79 o 
   0  -4  16        4.93        1.69      8.80 o 
   1  -4  16       29.95       19.64      7.11 o 
   2  -4  16        0.01        4.74      6.10 o 
  -6  -3  16        5.50        5.76      4.40 o 
  -5  -3  16        4.69        0.68      4.74 o 
  -4  -3  16        2.24        6.77      6.10 o 
  -3  -3  16        0.92       -0.34      5.42 o 
  -2  -3  16       63.10       74.83     10.50 o 
  -1  -3  16        0.09       -2.03      4.74 o 
   0  -3  16        0.01       -2.37      4.40 o 
   1  -3  16        4.19        1.35      5.42 o 
   2  -3  16        1.98        1.02      6.10 o 
   3  -3  16        3.42        2.71      5.08 o 
  -5  -2  16       10.04       10.16      5.76 o 
  -4  -2  16        9.09       15.58      6.43 o 
  -3  -2  16      185.93      223.83     16.59 o 
  -2  -2  16      131.53      129.01     12.87 o 
  -1  -2  16       31.83       35.89      8.47 o 
   0  -2  16        4.89       -3.39      5.08 o 
   1  -2  16        0.00        2.71      4.74 o 
   2  -2  16       35.15       32.85      8.13 o 
   3  -2  16        0.02       -1.69      5.76 o 
  -5  -1  16        8.21        7.45      5.42 o 
  -4  -1  16        0.18        1.35      4.40 o 
  -3  -1  16      202.23      219.42     15.58 o 
  -2  -1  16       20.18       24.38      7.11 o 
  -1  -1  16      233.39      259.38     17.27 o 
   0  -1  16        0.34        5.28      3.13 o 
   1  -1  16        2.00        0.34      3.11 o 
   2  -1  16      132.50      117.46      8.24 o 
   3  -1  16       30.64       28.05      6.43 o 
   4  -1  16        0.17       -1.69      7.45 o 
   5  -1  16        0.23       13.88      7.79 o 
  -5   0  16       17.56       24.04      6.77 o 
  -4   0  16        1.09        5.08      4.40 o 
  -3   0  16       39.38       36.91      7.11 o 
  -2   0  16      391.36      441.56     21.33 o 
  -1   0  16       45.83       66.37      9.48 o 
   0   0  16       65.23       74.83      9.14 o 
   1   0  16       19.89       29.71      4.29 o 
   2   0  16        3.75        5.47      3.71 o 
   3   0  16      194.84      198.07     10.53 o 
   4   0  16        0.01       -2.37      5.08 o 
   5   0  16        0.11        1.69      8.47 o 
  -5   1  16       11.80       18.62      6.10 o 
  -4   1  16       11.24       10.16      5.42 o 
  -3   1  16       56.04       54.86      8.13 o 
  -2   1  16      308.45      297.31     17.27 o 
  -1   1  16      325.55      330.15     17.61 o 
   0   1  16      280.35      289.52     16.25 o 
   1   1  16        0.95        2.37      4.06 o 
   2   1  16       31.95       29.89      4.63 o 
   3   1  16      249.40      261.65     11.81 o 
   4   1  16        0.76        0.68      6.10 o 
   5   1  16       41.45       37.59      9.82 o 
   6   1  16        0.38        4.74      9.48 o 
  -5   2  16       15.43       16.59      6.43 o 
  -4   2  16        3.53       10.50      5.42 o 
  -3   2  16       15.65       15.58      5.76 o 
  -2   2  16      103.02      102.60     10.84 o 
  -1   2  16      180.56      152.72     12.19 o 
   0   2  16       89.89       73.82      8.80 o 
   1   2  16        0.28       -2.03      3.72 o 
   2   2  16       25.70       28.78      5.76 o 
   3   2  16      216.50      212.72     10.17 o 
   4   2  16      101.18       93.46     12.19 o 
   5   2  16        1.24        7.11      7.11 o 
   6   2  16        0.00        5.76      8.13 o 
  -4   3  16        1.36        7.45      6.10 o 
  -3   3  16        4.22        4.74      4.40 o 
  -2   3  16       69.27       75.51      9.82 o 
  -1   3  16       80.92       73.48      9.14 o 
   0   3  16        1.62       -3.72      4.74 o 
   1   3  16        4.95        3.39      4.06 o 
   2   3  16        3.44        1.35      3.72 o 
   3   3  16        2.67        1.30      3.00 o 
   4   3  16       26.03       23.03      7.45 o 
   5   3  16        1.40        1.02      6.10 o 
   6   3  16        6.56       12.87      8.80 o 
  -4   4  16        9.10       15.24      7.11 o 
  -3   4  16        0.00       -4.74      4.40 o 
  -2   4  16        9.31       11.85      6.10 o 
  -1   4  16        0.02       -0.34      5.76 o 
   0   4  16        0.89       -2.37      5.42 o 
   1   4  16        7.31        8.80      4.74 o 
   2   4  16        2.20        4.06      4.40 o 
   3   4  16        2.70        5.08      4.06 o 
   4   4  16      132.91      165.58     15.24 o 
   5   4  16        0.01       -1.69      5.08 o 
   6   4  16        0.37       -1.69      5.42 o 
  -3   5  16        2.16       -2.71      7.11 o 
  -2   5  16        0.62        8.80      6.43 o 
  -1   5  16        0.16        1.02      5.08 o 
   0   5  16       61.34       54.18      9.82 o 
   1   5  16        0.81        2.37      4.06 o 
   2   5  16        2.43       -2.03      4.40 o 
   3   5  16        3.47        4.06      4.40 o 
   5   5  16        3.10        2.03      6.43 o 
   6   5  16        0.04       -2.03      8.80 o 
  -2   6  16        0.06        4.74      8.13 o 
  -1   6  16        1.09        1.02      6.43 o 
   0   6  16       31.83       32.85      8.13 o 
   1   6  16        0.74       -1.69      5.42 o 
   2   6  16        3.26        5.08      5.42 o 
   3   6  16        1.32        0.34      4.74 o 
   5   6  16        0.56       21.33      9.82 o 
   0   7  16        7.59        7.79      6.77 o 
   1   7  16       17.43       15.24      7.79 o 
   2   7  16        0.02        3.39      7.79 o 
   3   7  16        0.35        3.39      5.42 o 
  -4  -5  17        0.07        5.76      9.48 o 
  -3  -5  17        3.77        8.13      9.14 o 
  -2  -5  17        1.05        5.76      9.14 o 
  -1  -5  17        0.04        0.34      9.82 o 
  -5  -4  17        0.12        2.71      6.43 o 
  -4  -4  17       38.75       36.57      9.14 o 
  -3  -4  17       16.23       12.19      6.43 o 
  -2  -4  17        3.38       -1.35      5.42 o 
  -1  -4  17        1.14        8.13      6.10 o 
   0  -4  17        0.33        6.77      6.43 o 
   1  -4  17        0.32        7.11      6.10 o 
  -5  -3  17        5.91        4.40      5.76 o 
  -4  -3  17       55.78       60.95     10.16 o 
  -3  -3  17        1.73       -0.68      6.43 o 
  -2  -3  17       10.34       16.25      6.77 o 
  -1  -3  17       11.11        9.14      7.11 o 
   0  -3  17       17.45       20.66      8.47 o 
   1  -3  17       20.93       23.70      8.80 o 
   2  -3  17        0.01        4.06      7.79 o 
  -5  -2  17        0.10       -0.34      6.10 o 
  -4  -2  17        0.81       -4.74      4.40 o 
  -3  -2  17      126.43      118.85     12.87 o 
  -2  -2  17        3.21        6.77      6.43 o 
  -1  -2  17       78.39       76.53     10.84 o 
   0  -2  17        8.31        3.05      5.76 o 
   1  -2  17        2.41        1.35      5.76 o 
   2  -2  17       35.29       27.09      7.11 o 
   3  -2  17        0.09        4.06      6.10 o 
  -5  -1  17        3.96        4.74      5.42 o 
  -4  -1  17        5.45       10.16      5.42 o 
  -3  -1  17      127.28      130.03     12.87 o 
  -2  -1  17       38.11       45.04      8.47 o 
  -1  -1  17        0.00        2.71      4.74 o 
   0  -1  17       25.99       20.66      6.10 o 
   1  -1  17      111.61      105.99      7.78 o 
   2  -1  17       23.12       26.27      4.90 o 
   3  -1  17        0.69        0.06      4.05 o 
   4  -1  17        4.67        8.47      6.77 o 
  -5   0  17        8.70       14.56      7.11 o 
  -4   0  17        7.90        9.48      5.76 o 
  -3   0  17       53.08       49.44      8.80 o 
  -2   0  17      190.98      216.38     16.25 o 
  -1   0  17      117.20       95.49     10.50 o 
   0   0  17        2.94        1.69      4.74 o 
   1   0  17       44.86       38.57      4.87 o 
   2   0  17       45.48       32.38      4.96 o 
   3   0  17        0.00        0.61      3.66 o 
   4   0  17        0.72        2.71      6.77 o 
   5   0  17        1.41        0.34      8.47 o 
  -5   1  17        0.41       -0.68      5.76 o 
  -4   1  17        0.11        2.03      5.08 o 
  -3   1  17       14.18       14.22      6.10 o 
  -2   1  17       28.11       26.07      6.77 o 
  -1   1  17      283.94      290.20     17.27 o 
   0   1  17       15.80       16.59      6.10 o 
   1   1  17        3.42        2.71      3.72 o 
   2   1  17       19.38       16.59      4.06 o 
   3   1  17        0.25        1.71      3.89 o 
   4   1  17        1.77        5.08      4.74 o 
   5   1  17        0.22        6.10      8.47 o 
  -5   2  17        6.44       10.50      6.77 o 
  -4   2  17        0.38        1.02      4.40 o 
  -3   2  17        1.59        1.35      3.72 o 
  -2   2  17        7.47       10.84      4.74 o 
  -1   2  17       10.79       16.59      6.43 o 
   0   2  17       11.31       13.54      5.08 o 
   1   2  17       34.78       36.57      6.77 o 
   2   2  17        0.92        3.05      4.06 o 
   3   2  17      308.73      295.52     12.29 o 
   4   2  17       14.42       12.19      7.79 o 
   5   2  17        0.32        5.76      6.77 o 
  -4   3  17        6.09       11.17      6.43 o 
  -3   3  17        1.95       -1.35      5.42 o 
  -2   3  17       12.22       12.53      5.42 o 
  -1   3  17        7.21        7.79      5.76 o 
   0   3  17        9.55        9.48      5.76 o 
   1   3  17        3.54        9.14      5.08 o 
   2   3  17        0.90        1.35      3.72 o 
   3   3  17       36.85       34.31      8.30 o 
   4   3  17       30.68       31.15      8.80 o 
   5   3  17        5.01        8.80      7.45 o 
   6   3  17        0.07       -8.47      7.79 o 
  -3   4  17        0.27       -1.69      6.10 o 
  -2   4  17        4.31        6.77      6.77 o 
  -1   4  17       96.13      119.87     13.21 o 
   0   4  17       16.89       18.62      6.77 o 
   1   4  17        2.96        4.06      4.06 o 
   2   4  17        4.45        4.40      4.40 o 
   3   4  17       11.87        7.45      4.40 o 
   4   4  17        1.45       13.54      7.79 o 
   5   4  17        1.86        2.03      5.76 o 
   6   4  17        0.00        6.43      6.10 o 
  -2   5  17        0.23        2.71      6.77 o 
  -1   5  17       40.40       32.85      7.45 o 
   0   5  17       30.30       37.93      8.47 o 
   1   5  17        3.18        2.03      4.40 o 
   2   5  17        0.10       -1.69      3.72 o 
   3   5  17        0.12       -0.34      4.74 o 
   4   5  17       22.26       32.51      8.80 o 
   5   5  17        3.12        2.37      7.79 o 
  -1   6  17       12.95       13.88      6.77 o 
   0   6  17       39.64       50.12      9.48 o 
   1   6  17        0.03       -2.03      4.74 o 
   2   6  17        0.00        2.71      4.40 o 
   3   6  17        0.14       -0.68      5.42 o 
   5   6  17        1.96        2.03      9.14 o 
   1   7  17        0.04        3.72      7.11 o 
   2   7  17        0.89       -0.34      8.13 o 
   3   7  17        3.90        6.77      7.11 o 
  -2  -5  18        0.74        1.35     10.16 o 
  -4  -4  18       22.74       30.14      9.14 o 
  -3  -4  18        1.65        1.02      5.76 o 
  -2  -4  18        1.01        4.06      6.10 o 
  -1  -4  18        8.69       12.19      7.79 o 
   0  -4  18        1.46       -0.68      9.14 o 
   1  -4  18        1.95        3.72      6.77 o 
  -5  -3  18        0.00       -2.03      5.76 o 
  -4  -3  18        8.16        4.06      6.10 o 
  -3  -3  18        2.38        5.42      5.42 o 
  -2  -3  18        2.27        4.40      5.76 o 
  -1  -3  18        6.62        6.10      7.11 o 
   0  -3  18       32.41       26.41      9.48 o 
   1  -3  18        1.71        0.34      7.79 o 
   2  -3  18        2.26        7.45      7.11 o 
  -5  -2  18        2.77       10.16      5.76 o 
  -4  -2  18        0.05        0.34      6.10 o 
  -3  -2  18       32.67       22.69      7.79 o 
  -2  -2  18        0.00        3.72      5.08 o 
  -1  -2  18        0.79        3.39      4.74 o 
   0  -2  18       50.54       52.49      9.14 o 
   1  -2  18        0.07       -0.34      6.10 o 
   2  -2  18        0.23        1.02      6.10 o 
   3  -2  18        1.00        4.06      7.45 o 
  -5  -1  18        5.57       12.53      6.77 o 
  -4  -1  18        1.38        5.76      5.42 o 
  -3  -1  18        0.94        1.02      6.10 o 
  -2  -1  18       71.26       85.33     10.84 o 
  -1  -1  18        9.91        9.14      5.76 o 
   0  -1  18       14.60       14.22      6.77 o 
   1  -1  18       26.41       20.32      7.45 o 
   2  -1  18        9.50        5.15      4.19 o 
   3  -1  18        5.67        7.49      4.77 o 
   4  -1  18        0.90       11.17      8.80 o 
  -5   0  18        4.83        8.13      5.76 o 
  -4   0  18        0.24        6.43      6.10 o 
  -3   0  18       34.17       39.62      8.47 o 
  -2   0  18       45.64       47.41      8.13 o 
  -1   0  18       65.40       81.27     10.50 o 
   0   0  18       18.07       13.88      5.42 o 
   1   0  18       19.81       20.61      4.77 o 
   2   0  18       37.03       22.70      4.90 o 
   3   0  18        4.77        3.75      3.81 o 
   4   0  18        2.50        4.40      8.13 o 
  -5   1  18        6.91       10.16      6.77 o 
  -4   1  18        4.27        5.76      5.42 o 
  -3   1  18       13.42       11.51      6.43 o 
  -2   1  18        4.46       10.50      6.10 o 
  -1   1  18       37.33       30.81      6.77 o 
   0   1  18        3.56        1.02      4.40 o 
   1   1  18        7.65        5.08      5.08 o 
   2   1  18       74.65       58.93      5.99 o 
   3   1  18       57.04       52.51      6.31 o 
   4   1  18        0.93        4.40      5.76 o 
   5   1  18        0.55        5.08      8.47 o 
  -4   2  18        6.10        9.48      6.43 o 
  -3   2  18        1.15        0.68      5.76 o 
  -2   2  18      119.96      122.58     12.53 o 
  -1   2  18       13.19       13.21      6.43 o 
   0   2  18       12.35        9.14      4.74 o 
   1   2  18        0.21       -0.34      3.39 o 
   2   2  18       15.76       12.87      5.08 o 
   3   2  18       61.27       53.72     12.36 o 
   4   2  18        1.81       -2.37      7.45 o 
   5   2  18        4.10        5.08      6.77 o 
  -4   3  18        0.05        6.77      7.11 o 
  -3   3  18        0.14        1.02      5.08 o 
  -2   3  18       62.65       55.53      9.48 o 
  -1   3  18      112.92      127.32     12.53 o 
   0   3  18       42.61       36.57      7.11 o 
   1   3  18        2.38        2.71      4.40 o 
   2   3  18       26.65       18.96      5.76 o 
   3   3  18       44.72       46.88      5.38 o 
   4   3  18        5.78       13.21      6.43 o 
   5   3  18        8.78       12.53      7.45 o 
  -3   4  18        0.04       -4.06      6.43 o 
  -2   4  18        8.24        8.47      7.45 o 
  -1   4  18      132.98      158.81     15.24 o 
   0   4  18       24.57       17.61      7.45 o 
   1   4  18        1.54        1.02      4.06 o 
   2   4  18       15.17       12.53      5.42 o 
   3   4  18        0.59        1.02      4.40 o 
   4   4  18       32.40       30.81      8.13 o 
   5   4  18        1.57        1.35      6.77 o 
  -2   5  18        4.62       -3.72      7.45 o 
  -1   5  18       18.45       20.99      7.11 o 
   0   5  18        0.93        6.10      7.11 o 
   1   5  18        2.60        0.34      5.08 o 
   2   5  18        8.33        0.34      4.40 o 
   3   5  18       14.44       14.56      5.76 o 
   4   5  18        3.44       17.95      9.82 o 
   5   5  18        2.00        5.76      7.79 o 
  -1   6  18        1.07        0.34      6.43 o 
   0   6  18        2.62        3.72      5.42 o 
   1   6  18        0.20        2.03      4.74 o 
   2   6  18        1.91        3.39      5.08 o 
   3   6  18        5.27        7.11      6.43 o 
  -3  -4  19        2.75       -1.02      6.77 o 
  -2  -4  19        8.85        7.79      7.45 o 
  -1  -4  19        9.84        7.79      9.48 o 
   0  -4  19        1.08        3.72      8.47 o 
  -4  -3  19        0.01        1.35      6.43 o 
  -3  -3  19        7.07        6.43      6.10 o 
  -2  -3  19        0.01        0.68      5.42 o 
  -1  -3  19        2.04        3.39      6.43 o 
   0  -3  19       13.68       15.92      9.14 o 
   1  -3  19        0.42        0.34      6.43 o 
  -5  -2  19        1.94        3.05      7.11 o 
  -4  -2  19        7.08        5.42      6.43 o 
  -3  -2  19        3.10        5.42      5.42 o 
  -2  -2  19        0.32       -0.68      6.43 o 
  -1  -2  19       10.01       15.92      7.79 o 
   0  -2  19        1.44        0.68      4.74 o 
   1  -2  19        0.80       -1.02      5.76 o 
   2  -2  19        3.60        1.35      6.77 o 
  -5  -1  19       12.67        8.13      7.11 o 
  -4  -1  19        2.27        1.02      5.08 o 
  -3  -1  19        0.60       -0.68      6.43 o 
  -2  -1  19        0.81        2.71      5.08 o 
  -1  -1  19        1.00        0.34      6.43 o 
   0  -1  19        1.61        2.71      5.42 o 
   1  -1  19        8.68        4.74      5.08 o 
   2  -1  19        0.56        2.37      5.76 o 
   3  -1  19        3.33        2.37      6.77 o 
  -5   0  19        3.05       12.19      7.45 o 
  -4   0  19       17.22       28.44      7.79 o 
  -3   0  19       43.31       46.05      9.14 o 
  -2   0  19       10.84       18.96      7.45 o 
  -1   0  19       24.96       19.64      7.11 o 
   0   0  19        0.11       -0.68      4.06 o 
   1   0  19       24.61       14.45      4.66 o 
   2   0  19        7.50        2.54      4.29 o 
   3   0  19        1.77        1.73      4.53 o 
   4   0  19        0.09        8.80      8.47 o 
  -5   1  19        0.21        8.47      7.79 o 
  -4   1  19        8.49       13.21      6.10 o 
  -3   1  19       11.80       11.85      6.77 o 
  -2   1  19       28.04       22.01      6.43 o 
  -1   1  19        6.57        9.82      5.42 o 
   0   1  19       11.00        1.69      4.40 o 
   1   1  19       63.65       53.16      8.13 o 
   2   1  19        2.20        0.02      3.74 o 
   3   1  19        0.46        1.04      4.56 o 
   4   1  19        0.13       11.17      7.79 o 
   5   1  19        0.17        5.42      8.80 o 
  -4   2  19        2.52        4.74      6.77 o 
  -3   2  19        0.00        7.45      6.43 o 
  -2   2  19      132.42      136.46     13.54 o 
  -1   2  19       73.48       64.00      9.14 o 
   0   2  19        2.47        0.34      5.42 o 
   1   2  19       33.23       28.11      6.43 o 
   2   2  19       22.36       29.80      6.43 o 
   3   2  19        1.22        1.81      3.88 o 
   4   2  19       12.79       17.95      8.47 o 
   5   2  19        0.51       -1.02      7.79 o 
  -3   3  19        0.01        2.03      6.43 o 
  -2   3  19        1.20        4.06      5.42 o 
  -1   3  19       71.21       71.11      9.48 o 
   0   3  19        3.40        2.03      5.08 o 
   1   3  19       10.20        7.11      5.08 o 
   2   3  19       31.54       26.75      6.43 o 
   3   3  19        8.48        8.08      3.57 o 
   4   3  19        2.85        4.40      6.43 o 
   5   3  19        0.05        2.03      5.76 o 
  -3   4  19        1.92        4.74      6.10 o 
  -2   4  19        0.88        2.37      4.74 o 
  -1   4  19        0.00        4.06      5.42 o 
   0   4  19        3.97       -3.72      5.76 o 
   1   4  19       11.16       11.51      6.10 o 
   2   4  19       23.92       11.51      5.76 o 
   3   4  19       41.93       37.59      7.45 o 
   4   4  19        1.46       -0.68      7.11 o 
   5   4  19        1.70       -2.03      7.79 o 
  -1   5  19        0.04        1.02      6.43 o 
   0   5  19        4.30        7.79      7.79 o 
   1   5  19        0.21        0.00      4.74 o 
   2   5  19        9.19        6.43      4.74 o 
   3   5  19       27.05       25.06      6.77 o 
   4   5  19        5.44        2.37      4.74 o 
   5   5  19        0.98       -5.08      5.76 o 
   0   6  19        2.44        6.10      7.79 o 
   1   6  19        0.01       -0.34      5.76 o 
   2   6  19        2.74        0.34      4.74 o 
   3   6  19        0.28        1.69      6.77 o 
  -4  -3  20        0.00       -6.10      7.45 o 
  -3  -3  20        8.23       14.90      8.80 o 
  -2  -3  20        0.00        0.00      6.43 o 
  -1  -3  20        0.57        0.68      5.42 o 
   0  -3  20        1.16        8.13      9.14 o 
   1  -3  20        0.30        1.69      6.43 o 
  -4  -2  20        7.15        6.10      6.10 o 
  -3  -2  20        0.87        9.82      7.79 o 
  -2  -2  20       11.90       16.93      7.79 o 
  -1  -2  20        1.84       -0.68      4.74 o 
   0  -2  20        7.24       -1.02      6.77 o 
   1  -2  20        0.05        1.35      5.42 o 
   2  -2  20        1.61        0.34      7.11 o 
  -4  -1  20        1.14       -0.34      5.76 o 
  -3  -1  20        5.62        7.79      7.11 o 
  -2  -1  20        0.28       -0.34      4.74 o 
  -1  -1  20        2.75        1.35      7.11 o 
   0  -1  20       11.53        3.72      4.74 o 
   1  -1  20        1.81        7.11      7.11 o 
   2  -1  20        5.93        9.14      6.10 o 
   3  -1  20        1.47        8.47      7.11 o 
  -4   0  20        7.82        7.45      7.11 o 
  -3   0  20       21.63       15.58      7.45 o 
  -2   0  20        1.88       -0.34      5.08 o 
  -1   0  20        5.02        6.43      5.08 o 
   0   0  20       38.45       24.72      7.45 o 
   1   0  20       31.33       39.61      5.93 o 
   2   0  20        0.13        0.75      3.71 o 
   3   0  20        4.26        8.70      4.72 o 
   4   0  20        4.37        7.79      8.80 o 
  -4   1  20        1.27        3.05      6.77 o 
  -3   1  20        1.87        4.40      6.43 o 
  -2   1  20       24.59       17.95      6.43 o 
  -1   1  20        0.90        2.71      5.76 o 
   0   1  20        7.74       12.53      6.77 o 
   1   1  20       22.78       12.53      6.10 o 
   2   1  20        0.35       -1.06      3.57 o 
   3   1  20        5.96        4.68      4.42 o 
   4   1  20        0.16        9.82      8.13 o 
  -4   2  20        4.65        7.11      7.11 o 
  -3   2  20        5.28        8.80      6.77 o 
  -2   2  20       13.06        7.11      5.76 o 
  -1   2  20       28.15       19.64      6.43 o 
   0   2  20        4.85        4.40      5.76 o 
   1   2  20       41.41       38.60      7.45 o 
   2   2  20        0.58        2.37      4.74 o 
   3   2  20        3.69        5.19      4.13 o 
   4   2  20        0.41       -3.39      6.77 o 
  -3   3  20        0.52       -1.35      4.74 o 
  -2   3  20        0.17        4.06      6.43 o 
  -1   3  20        2.31       -3.05      6.10 o 
   0   3  20        5.58        0.00      4.74 o 
   1   3  20       13.29        8.13      5.42 o 
   2   3  20       56.97       44.02      8.13 o 
   3   3  20       19.12       16.60      4.45 o 
   4   3  20        0.05       -0.68      7.11 o 
  -2   4  20        7.12       -0.34      7.11 o 
  -1   4  20        4.26        1.35      5.76 o 
   0   4  20        0.01        1.02      4.40 o 
   1   4  20        1.89        4.74      6.10 o 
   2   4  20        0.23        0.00      4.06 o 
   3   4  20       15.33       13.21      5.42 o 
   4   4  20        1.20       -1.02      7.45 o 
  -1   5  20       21.11       19.98      9.82 o 
   0   5  20        1.36        1.35      5.08 o 
   1   5  20        0.09       -1.69      4.06 o 
   2   5  20        1.29        1.69      5.76 o 
   3   5  20        7.16        3.39      5.08 o 
   4   5  20        2.87        0.34      6.43 o 
   1   6  20        0.03        3.05      7.79 o 
   2   6  20        1.16       -1.35      6.10 o 
   3   6  20        4.35        9.14      6.77 o 
  -3  -3  21        4.33       13.88      8.13 o 
  -2  -3  21        0.01       -1.69      8.47 o 
  -1  -3  21        3.81        1.69      7.45 o 
  -4  -2  21        0.31        3.39      7.79 o 
  -3  -2  21        5.33       13.88      8.47 o 
  -2  -2  21        5.95       10.84      6.43 o 
  -1  -2  21        8.47        6.77      8.13 o 
   0  -2  21        7.11        9.48      6.10 o 
   1  -2  21        0.22        3.05      8.13 o 
  -4  -1  21        1.05        3.39      7.11 o 
  -3  -1  21        3.01        4.40      7.45 o 
  -2  -1  21        0.18        1.69      5.42 o 
  -1  -1  21        0.00        6.77      8.13 o 
   0  -1  21        6.14        5.08      5.76 o 
   1  -1  21        0.01       -0.68      5.76 o 
   2  -1  21        0.91        4.74      7.11 o 
  -4   0  21        0.78        3.72      5.42 o 
  -3   0  21        0.33       -5.08      5.08 o 
  -2   0  21        0.10       -0.34      5.76 o 
  -1   0  21        4.19        0.00      6.43 o 
   0   0  21        8.51        8.47      6.77 o 
   1   0  21        2.06        1.69      6.77 o 
   2   0  21        4.40        4.76      4.05 o 
   3   0  21        0.11        0.91      5.76 o 
  -4   1  21        0.00       -4.06      7.11 o 
  -3   1  21        0.01       -2.37      4.74 o 
  -2   1  21        1.97        1.02      5.76 o 
  -1   1  21        0.27       -0.68      6.77 o 
   0   1  21        0.24        1.69      5.76 o 
   1   1  21        5.85        4.74      5.42 o 
   2   1  21        0.04       -0.11      4.23 o 
   3   1  21        1.04        7.86      5.37 o 
  -3   2  21        2.46        4.40      7.11 o 
  -2   2  21        2.06        0.68      4.74 o 
  -1   2  21        2.66       -1.02      5.08 o 
   0   2  21        2.71        2.71      6.10 o 
   1   2  21        0.67        1.35      4.06 o 
   2   2  21        4.86        1.50      4.14 o 
   3   2  21        1.82        3.56      4.07 o 
   4   2  21        0.49       -0.68      8.47 o 
  -2   3  21        9.97        2.71      5.42 o 
  -1   3  21        5.63       -1.35      6.10 o 
   0   3  21        0.68       -1.35      6.10 o 
   1   3  21        3.73        8.80      6.43 o 
   2   3  21        3.98        4.74      5.76 o 
   3   3  21        0.01       -1.29      3.79 o 
   4   3  21        0.42       -4.40      8.13 o 
  -2   4  21       27.84       24.04      7.45 o 
  -1   4  21       20.16       20.99      8.13 o 
   0   4  21        0.03       -5.08      6.10 o 
   1   4  21        2.61       -1.35      4.06 o 
   2   4  21       13.56       14.22      6.77 o 
   3   4  21        0.48        0.34      5.42 o 
   4   4  21        5.28        5.08      6.10 o 
   0   5  21        3.96       -0.34      6.10 o 
   1   5  21        0.83       -8.47      6.43 o 
   2   5  21        1.24        8.13      6.77 o 
   3   5  21        7.95        6.77      5.76 o 
  -2  -2  22        4.09        0.68      8.13 o 
  -1  -2  22        0.26       -2.71      5.08 o 
   0  -2  22        2.59        3.05      8.47 o 
  -3  -1  22        7.22        8.47      8.47 o 
  -2  -1  22        0.01        1.35      5.76 o 
  -1  -1  22        0.13        7.11      8.13 o 
   0  -1  22        2.44        5.08      7.11 o 
   1  -1  22        0.20        0.00      6.10 o 
  -3   0  22        2.69        2.03      7.45 o 
  -2   0  22        9.87       10.84      7.79 o 
  -1   0  22        0.73        1.69      6.77 o 
   0   0  22        0.00        4.40      6.77 o 
   1   0  22        0.37        3.05      7.11 o 
   2   0  22        0.51        2.03      5.76 o 
  -3   1  22        1.78        2.37      6.43 o 
  -2   1  22        0.68       -3.39      7.11 o 
  -1   1  22        1.08        2.03      5.76 o 
   0   1  22        0.15        0.34      4.40 o 
   1   1  22        2.47        0.38      4.87 o 
   2   1  22        0.31       -0.06      4.77 o 
   3   1  22        0.42        4.84      5.12 o 
  -3   2  22        3.97        0.34      7.11 o 
  -2   2  22        0.59        0.34      5.08 o 
  -1   2  22        4.90       -1.35      5.42 o 
   0   2  22        5.55        1.02      6.77 o 
   1   2  22        6.81        1.69      5.08 o 
   2   2  22        0.12        3.32      3.74 o 
   3   2  22        0.07        5.96      4.66 o 
  -2   3  22        7.54        4.74      6.43 o 
  -1   3  22        0.62       -0.34      4.40 o 
   0   3  22        0.00        1.35      5.08 o 
   1   3  22        0.00       -0.68      5.76 o 
   2   3  22        0.10        4.06      6.10 o 
   3   3  22        0.00        2.81      4.61 o 
  -1   4  22        7.35        7.45      6.43 o 
   0   4  22        0.01       -0.34      4.40 o 
   1   4  22        9.29        1.35      6.77 o 
   2   4  22        0.07       -1.35      5.08 o 
   3   4  22        1.22        3.05      6.10 o 
  -2  -1  23        0.05        1.02      6.77 o 
  -1  -1  23        0.06        4.74      8.13 o 
   0  -1  23        1.85        7.79      8.47 o 
  -2   0  23        4.64        7.79      5.76 o 
  -1   0  23        3.09        2.37      5.08 o 
   0   0  23        0.01       -2.03      4.74 o 
   1   0  23        0.27        6.43      6.43 o 
  -2   1  23        0.03       -1.35      6.10 o 
  -1   1  23        1.20        8.13      6.10 o 
   0   1  23        1.72        5.42      7.11 o 
   1   1  23        0.02       -0.68      4.05 o 
   2   1  23        5.54        5.36      5.04 o 
  -2   2  23        0.34        0.00      5.08 o 
  -1   2  23        0.49        2.03      6.10 o 
   0   2  23        1.49        6.77      7.11 o 
   1   2  23        0.36        1.69      6.77 o 
   2   2  23        4.54        6.56      4.45 o 
  -1   3  23        0.46        2.37      6.10 o 
   0   3  23        1.07        1.69      4.74 o 
   1   3  23        0.00        2.03      5.42 o 
   2   3  23        0.01        3.05      6.10 o 
   1   4  23        0.02        7.11      6.43 o 
  -1   1  24        0.54        2.71      7.79 o 
   0   1  24        5.96        5.42      5.42 o 
   0   2  24        0.51        1.02      7.45 o 
   1   2  24        0.26        4.74      7.45 o 
                                                 
